# Supplementary material for: The landscape of genetic diseases in Saudi Arabia based on the first 1000 diagnostic panels and exomes
Source: Hum Genet. 2017 Jun 9;136(8):921–39. doi: 10.1007/s00439-017-1821-8 (PMC5502059; doi:10.1007/s00439-017-1821-8)
Supplement: Supplementary file 1 — Supplementary material 1 (XLSX 132 kb) [file 439_2017_1821_MOESM1_ESM.xlsx]

## Sheet: Sheet2
ID	Testing Strategy	Gender	Age	Consanguinity	Family hx	Phenotype	Test	Result	Variant(s)	Variant(s)	Zyogsity	HGMD
16-2457	Index	F	?	?	?	Failure to thrive, microcephaly, Learning disability, Periventricular leukomalacia, Seizures (type Myoclonic)	Neuro Panel	Ambiguous (only one recessive allele)	CEP152:NM_001194998:exon16:c.2021G>T:p.C674F		Het	0
16-2459	Index	M	2	Yes	Negative	Failure to thrive, microcephaly, fine motor delay, gross motor delay, speech delay, intellectual disability, Learning disability, Periventricular leukomalacia-??, Hypotonia, muscle weakness, congenital myopathy-??	WES	Positive	ASXL3:NM_030632:exon12:c.4117_4118insAGAT:p.K1373fs (het)		Het
16-2460	Index	F	8	?	?	Primordial short stature and hearing deficit, growth parameters below 5th percentile, developmental delay mainly speech delay as well as behavior disturbances (ADHD), Thickness in base of skull with narrowing of the foramen magnum, small facial bones, kyphosis in cervical spine, kyphosis in sacrum , coxa valgus, and DDH , general osteopenia, clinodactyly which may suggest Seckel syndrome	WES	Ambiguous (novel candidate)	CEP97:NM_001303401:exon11:c.1737G>A:p.W579X		Het	0
16-2465	Index	F	6	Yes	Negative	gross motor delay, Ataxia, Hypertonia	Neuro Panel	Negative				0
16-2471	Index	F	38	?	?	creatine phosphatase abnormalities, hypotonia, muscle weakness, exercise intolerance/easy fatigue	WES	Positive	COL6A2:NM_058175:exon26:c.2422+1G>A		Het
16-2472	Index	M	16	?	Positive	Hypotonia, muscle weakness, scoliosis, demyelinating sensory motor neuropathy	WES	Positive	SH3TC2:NM_024577:exon11:c.2238dupC:p.C747fs		Hom
16-2473	Index	M	39	?	?	creatine phosphatase abnormalities, hypotonia, muscle weakness, exercise intolerance/easy fatigue, vacuolar myopathy	WES	Positive (HGMD)	RYR1:NM_001042723:exon97:c.14194C>T:p.R4732W		Hom	Info=CLASS=DM;MUT=ALT;ID=CM023979;Ref=C;Alt=T;Start=39068594;End=39068594;HET=.;MAF=.;dbSNP=rs193922867;Disease=Malignant hyperthermia|
16-2474	Index	M	26	?	?	spasticity, muscle weakness, contractures, spastic paralysis	Neuro Panel	Positive	CYP7B1:NM_004820:exon4:c.1057G>T:p.E353X		Hom
16-2475	Index	M	2	Yes	?	Agenesis of corpus callosum, Holoprosencephaly, not diabetic.	Neuro Panel	Negative				Info=CLASS=DM;MUT=ALT;ID=CM1512280;Ref=G;Alt=A;Start=51064684;End=51064684;HET=.;MAF=.;dbSNP=.;Disease=Metachromatic leukodystrophy, late-infantile|
16-2476	Index	F	2	?	?	Acquired microcephaly, fine motor delay, gross motor delay, speech delay, intellectual disability, learning disability, developmental regression, hypotonia	WES	Positive	ARSA:NM_000487:exon5:c.877C>T:p.R293X		Hom	Info=CLASS=DM;MUT=ALT;ID=CM1512280;Ref=G;Alt=A;Start=51064684;End=51064684;HET=.;MAF=.;dbSNP=.;Disease=Metachromatic leukodystrophy, late-infantile|
16-2477	Index	F	3	Yes	Negative	GDD microcephaly, fine motor delay, gross motor delay, speech delay, intellectual disability, learning disability, brain atrophy, hypotonia hypertonia, spasticity.	WES	Positive (KSM)	ADAT3:NM_138422:exon2:c.430G>A:p.V144M		Hom	Info=CLASS=DM;MUT=ALT;ID=CM135495;Ref=G;Alt=A;Start=1912476;End=1912476;HET=.;MAF=.;dbSNP=.;Disease=Intellectual disability & strabismus|
16-2478	Index	M	16 months	Yes	Negative	fine motor delay, gross motor delay, significant hypotonia, muscle weakness, myopathic facies with motor developmental delay,	WES	Positive (KSM)	LAMA2:NM_000426:exon26:c.3924+2T>C, Hom		Hom	Info=CLASS=DM;MUT=ALT;ID=CS971786;Ref=T;Alt=C;Start=129637097;End=129637097;HET=.;MAF=.;dbSNP=.;Disease=Muscular dystrophy, merosin deficient||Info=CLASS=DM;MUT=ALT;ID=CS971786;Ref=T;Alt=C;Start=129637097;End=129637097;HET=.;MAF=.;dbSNP=.;Disease=Muscular dystrophy, merosin deficient
16-2480	Index	M	9	No	?	Fine motor delay, gross motor delay, speech delay, intellectual disability, seizures, Array CGH-normal.	Neuro Panel	Negative				0
16-2482	Index	F	2	?	?	Fine motor delay, gross motor delay, speech delay, GDD mild hypotonia,	Neuro Panel	Negative				Info=CLASS=DM;MUT=ALT;ID=CM1313200;Ref=G;Alt=A;Start=12921138;End=12921138;HET=.;MAF=.;dbSNP=.;Disease=.|
16-2485-B	Index	F	9	Yes	Negative	Failure to thrive, microcephaly, fine motor delay, gross motor delay, speech delay, intellectual disability, Learning disability, neutropenia, dystonia, hypotonia, spasticity, contractures, chronic diarrhea.	Neuro Panel	Negative				Info=CLASS=DM;MUT=ALT;ID=CM993353;Ref=G;Alt=A;Start=153296777;End=153296777;HET=.;MAF=.;dbSNP=rs61748421;Disease=Rett syndrome||Info=CLASS=DM;MUT=ALT;ID=CM993353;Ref=G;Alt=A;Start=153296777;End=153296777;HET=.;MAF=.;dbSNP=rs61748421;Disease=Rett syndrome|Info=CLASS=DM;MUT=ALT;ID=CM993353;Ref=G;Alt=A;Start=153296777;End=153296777;HET=.;MAF=.;dbSNP=rs61748421;Disease=Rett syndrome|Info=CLASS=DM;MUT…
16-2490	Index	M	11	Yes	Negative	Ataxia , hypertonia, obesity, spastic diplegia with normal mentality.	WES	Ambiguous (VOUS)	SETX:NM_015046:exon10:c.1202T>C:p.M401T		Het	0
16-2491	Index	F	8	Yes	Positive	GSD type 1, bleeding tendency, hypoglycemia	IEM Panel	Positive (KSM)	G6PC:NM_000151:exon2:c.247C>T:p.R83C;GAA:NM_000152:exon2:c.266G>A:p.R89H		Hom; Hom	Info=CLASS=DM;MUT=ALT;ID=CM930261;Ref=C;Alt=T;Start=41055964;End=41055964;HET=0.01;MAF=.;dbSNP=rs1801175;Disease=Glycogen storage disease 1a||Info=CLASS=DM;MUT=ALT;ID=CM930261;Ref=C;Alt=T;Start=41055964;End=41055964;HET=0.01;MAF=.;dbSNP=rs1801175;Disease=Glycogen storage disease 1a|Info=CLASS=DM;MUT=ALT;ID=CM930261;Ref=C;Alt=T;Start=41055964;End=41055964;HET=0.01;MAF=.;dbSNP=rs1801175;Disease=Gly…
16-2493	Index	F	6	Yes	?	microcephaly, fine motor delay, gross motor delay, speech delay, developmental regression, white matter hypomyelination, tonic clonic seizures, spasticity, contractures	WES	Positive	CIT:NM_001206999:exon10:c.1154C>A:p.T385N		Hom
16-2494	Index	M	8	Yes	Positive	macrocephaly, speech delay, intellectual disability, Learning disability, autism spectrum disorder, autistic features, seizures,	Neuro Panel	Negative				0
16-2495	Index	M	3	Yes	Negative	Global developmental delay, MRI (brain atrophy, white matter changes).	Neuro Panel	Positive (KSM)	RNASEH2A:NM_006397:exon6:c.557G>A:p.R186Q		Hom	Info=CLASS=DM;MUT=ALT;ID=CM1313200;Ref=G;Alt=A;Start=12921138;End=12921138;HET=.;MAF=.;dbSNP=.;Disease=.|
16-2497	Index	M	9	Yes	Positive	macrocephaly, intellectual disability	WES	Ambiguous (VOUS)	HUWE1:NM_031407:exon68:c.10540G>C:p.A3514P		Hemi	0
16-2498	Index	M	6	No	Negative	gross motor delay, speech delay, intellectual disability, autism spectrum disorder, autistic features with ADHA	WES	Ambiguous (VOUS)	WNT5A:NM_001256105:exon5:c.784C>T:p.R262W		Het	0
16-2501	Index	M	2	Yes	Positive	Fine/ Gross motor delay, Speech delay, intellectual disability/ MR, hypotonia, optic atrophy, hypothyroid	Neuro Panel	Negative				Info=CLASS=DM;MUT=ALT;ID=CS135498;Ref=A;Alt=G;Start=40273614;End=40273614;HET=.;MAF=.;dbSNP=.;Disease=Hypohidrosis & intellectual disability|
16-2504	Index	F	3	?	?	Mongolian spot, ichthyosis, agenesis of corpus callosum, microcephaly, Fine / Gross motor delay, speech delay, developmental regression, hydrocephalus, brain atrophy, optic atrophy?, facial dysmorphism, recurrent fever, H/O storage disease	IEM Panel	Negative				Info=CLASS=DM;MUT=ALT;ID=CS095505;Ref=C;Alt=T;Start=79892801;End=79892801;HET=.;MAF=.;dbSNP=.;Disease=Cutis laxa, autosomal recessive||Info=CLASS=DM;MUT=ALT;ID=CS095505;Ref=C;Alt=T;Start=79892801;End=79892801;HET=.;MAF=.;dbSNP=.;Disease=Cutis laxa, autosomal recessive|Info=CLASS=DM;MUT=ALT;ID=CS095505;Ref=C;Alt=T;Start=79892801;End=79892801;HET=.;MAF=.;dbSNP=.;Disease=Cutis laxa, autosomal recess…
16-2509	Index	F	28	?	Positive	globally delayed developmental milestones and delayed language and cognition, seizures, he is strongly suspected to have autism because he has poor functionality and stereotypic movements of the hand, head and his language is profoundly delayed.	WES	Negative				Info=CLASS=DM;MUT=ALT;ID=CM1511081;Ref=G;Alt=C;Start=90172758;End=90172758;HET=.;MAF=.;dbSNP=rs202195179;Disease=Developmental delay, failure to thrive, infantile spasms & cardiac features|
16-2510	Index	M	14	Yes	Positive	Macrocephaly, intellectual disability/ MR	WES	Negative				0
16-2511	Index	M	44	?	?	severe hypotonia and revolving eye movement, bilateral optic nerve dysfunction	WES	Negative				0
16-2512	Index	M	2	No	?	Gross motor delay, thin optic nerve, thin chiasm?, blindness, optic atrophy	WES	Negative				Info=CLASS=DM;MUT=ALT;ID=CM990485;Ref=G;Alt=T;Start=107555951;End=107555951;HET=.;MAF=.;dbSNP=rs121964990;Disease=Dihydrolipoamide dehydrogenase deficiency||Info=CLASS=DM;MUT=ALT;ID=CM990485;Ref=G;Alt=T;Start=107555951;End=107555951;HET=.;MAF=.;dbSNP=rs121964990;Disease=Dihydrolipoamide dehydrogenase deficiency|Info=CLASS=DM;MUT=ALT;ID=CM990485;Ref=G;Alt=T;Start=107555951;End=107555951;HET=.;MAF=…
16-2515	Index	F	5	Yes	Negative	microcephaly, fine motor delay, gross motor delay, speech delay, intellectual disability, developmental regression, hypotonia- central, seizures - intractable, facial dysmorphism, frontal bossing, bitemporal narrowing, telecanthus	Neuro Panel	Positive	MECP2:NM_001110792:exon3:c.538C>T:p.R180X		Het (X-linked)	Info=CLASS=DM;MUT=ALT;ID=CM993353;Ref=G;Alt=A;Start=153296777;End=153296777;HET=.;MAF=.;dbSNP=rs61748421;Disease=Rett syndrome||Info=CLASS=DM;MUT=ALT;ID=CM993353;Ref=G;Alt=A;Start=153296777;End=153296777;HET=.;MAF=.;dbSNP=rs61748421;Disease=Rett syndrome|Info=CLASS=DM;MUT=ALT;ID=CM993353;Ref=G;Alt=A;Start=153296777;End=153296777;HET=.;MAF=.;dbSNP=rs61748421;Disease=Rett syndrome|Info=CLASS=DM;MUT…
16-2518	index	F	11	?	?	recurrent chest infections, chronic diarrhea, hypogammaglobulinemia	Immunity Panel	Negative				Info=CLASS=DM;MUT=ALT;ID=CM054834;Ref=G;Alt=A;Start=68191260;End=68191260;HET=.;MAF=.;dbSNP=.;Disease=Retinal dystrophy|
16-2519	index	F	5	?	?	congenital hyperinsulinemia	IEM Panel	Negative				0
16-2541	Index	M	3	?	?	hypotonia, developmental delay	WES	Positive	SSTR1:NM_001049:exon3:c.1169_1170insGCTCTGAGCCCGGGCCACGCAGGG:p.T390delinsTLX		Hom
16-2542	Index	F	2	No	?	microcephaly, gross motor delay, speech delay, intellectual disability, learning disability, developmental regression, neuroregression, autistic features	WES	Ambiguous (novel candidate)	CTNNA2:NM_001164883:exon4:c.299G>C:p.G100A		Het	Info=CLASS=DM;MUT=ALT;ID=CS971786;Ref=T;Alt=C;Start=129637097;End=129637097;HET=.;MAF=.;dbSNP=.;Disease=Muscular dystrophy, merosin deficient||Info=CLASS=DM;MUT=ALT;ID=CS971786;Ref=T;Alt=C;Start=129637097;End=129637097;HET=.;MAF=.;dbSNP=.;Disease=Muscular dystrophy, merosin deficient
16-2544	Index	M	9	Yes	Positive	Microcephaly, hypotonia, seizures - multifocal, GDD sever type, epilepsy, older sister died at age 13	WES	Positive	SLC13A5:NM_001284510:exon8:c.1098dupC:p.I367fs		Hom
16-2545	index	F	4	Yes	Negative	epilepsy , GDD, Microcephaly, fine/ gross motor delay, speech delay, intellectual disability/ MR, learning disability, brain atrophy, hypotonia, seizures- myoclonic	Neuro Panel	Ambiguous (only one recessive allele)	TUBGCP6:NM_020461:exon23:c.5001delG:p.Q1667fs		Het	0
16-2548	Index	M	3	Yes	Negative	Contractures, Microcephaly, Gross motor delay, speech delay, intellectual disability/MR, learning disability, Global hypomyelination, spasticity- upper and lower limb	WES	Ambiguous (VOUS)	ATL1:NM_015915:exon12:c.1283T>C:p.L428P		Hom	Info=CLASS=DM;MUT=ALT;ID=CM118220;Ref=A;Alt=G;Start=7053285;End=7053285;HET=.;MAF=.;dbSNP=.;Disease=Intellectual disability||Info=CLASS=DM;MUT=ALT;ID=CM118220;Ref=A;Alt=G;Start=7053285;End=7053285;HET=.;MAF=.;dbSNP=.;Disease=Intellectual disability|Info=CLASS=DM;MUT=ALT;ID=CM118220;Ref=A;Alt=G;Start=7053285;End=7053285;HET=.;MAF=.;dbSNP=.;Disease=Intellectual disability|Info=CLASS=DM;MUT=ALT;ID=C…
16-2550	Index	M	22	?	?	Dystonia, spasticity, Parkinson disease,	WES	Positive	GALC:NM_000153:exon1:c.157C>T:p.R53W		Hom
16-2552	Index	M	?	Yes	Positive	contractures, ichthyosis, failure to thrive, microcephaly, fine/gross motor delay, speech delay, spasticity, seizures, optic atrophy, prematurity 34 wks, Sjogren Larsson syndrome	WES	Positive	ELOVL4:NM_022726:exon5:c.575A>G:p.H192R		Hom
16-2557	Index	M	?	Yes	Positive	contractures, ichthyosis, failure to thrive, microcephaly, fine/gross motor delay, speech delay, spasticity, seizures, optic atrophy, prematurity 34 wks, abnormal hair -sparse hair, GDD,	WES	Positive	ELOVL4:NM_022726:exon5:c.575A>G:p.H192R		Hom
16-2564	Index	M	6	Yes	Negative	fine/gross motor delay, speech delay, learning disability, developmental regression, autistic feature,	WES	Positive	CHD8:NM_001170629:exon26:c.4984C>T:p.R1662X		Het
16-2565	Duo (spouse of 16N-2566)	M	38	?	?	Father of two children died Pompe disease	IEM Panel	Positive (carrier testing)	GAA:NM_000152:exon14:c.1969delC:p.L657fs		Het
16-2567	index	M	1	?	?	Failure to thrive, global developmental delay, hiatus hernia, lung hypoplasia, congenital diaphragmatic hernia, low intestinal motility disorder, partial intestinal obstruction	Neuro Panel	Positive (KSM)	COG6: chr13:40273614, deep intronic		Hom	Info=CLASS=DM;MUT=ALT;ID=CS135498;Ref=A;Alt=G;Start=40273614;End=40273614;HET=.;MAF=.;dbSNP=.;Disease=Hypohidrosis & intellectual disability|
16-2569	Index	F	1	Yes	Positive	microcephaly, fine/gross motor delay, speech delay, intellectual disability/MR, seizures,	WES	Ambiguous (VOUS)	ITPA:NM_001267623:exon2:c.92A>G:p.D31G		Hom	Info=CLASS=DM;MUT=ALT;ID=CM025450;Ref=C;Alt=G;Start=32480526;End=32480526;HET=.;MAF=.;dbSNP=.;Disease=Glucose / galactose malabsorption|
16-2570	index	M	1	?	?	suspected FAOD or glycogen storage disease	IEM Panel	Negative				0
16-2571	index	F	7	Yes	Negative	GDD, epilepsy, peripheral hypertonia, nonspecific MRI findings	Neuro Panel	Negative			Hom	Info=CLASS=DM;MUT=ALT;ID=CM1312837;Ref=G;Alt=A;Start=80203425;End=80203425;HET=.;MAF=.;dbSNP=rs151017794;Disease=Leber congenital amaurosis|
16-2573	Index	M	3	?	?	Trichorrhexis nodosa, repeated chest infections, diarrhea, global developmental delay, agenesis of corpus callosum	WES	Ambiguous (VOUS)	CHD7:NM_017780:exon2:c.817C>T:p.P273S		Het	Info=CLASS=DM;MUT=ALT;ID=CM070683;Ref=C;Alt=T;Start=48272117;End=48272117;HET=.;MAF=.;dbSNP=rs57377812;Disease=Osteogenesis imperfecta II|
16-2586-A	Index (two panels)	F	2	Yes	Negative	Growth retardation/short stature, microcephaly, gross motor delay, developmental regression, hypertelorism of eye, blindness, dystonia, hypotonia, seizures - myoclonic	Neuro Panel	Negative				Info=CLASS=DM;MUT=ALT;ID=CM142036;Ref=G;Alt=A;Start=197112244;End=197112244;HET=.;MAF=.;dbSNP=.;Disease=Primary microcephaly|
16-2586-B	Index (two panels)	F	2	Yes	Negative	Growth retardation/short stature, microcephaly, gross motor delay, developmental regression, hypertelorism of eye, blindness, dystonia, hypotonia, seizures - myoclonic	Vision Panel	Negative				Info=CLASS=DM;MUT=ALT;ID=CM043970;Ref=C;Alt=T;Start=52511412;End=52511412;HET=.;MAF=.;dbSNP=.;Disease=Wilson disease||Info=CLASS=DM;MUT=ALT;ID=CM043970;Ref=C;Alt=T;Start=52511412;End=52511412;HET=.;MAF=.;dbSNP=.;Disease=Wilson disease
16-2587	Index	F	10	Yes	Positive	Growth retardation/short stature, fine motor delay, gross motor delay, speech delay, intellectual disability/ MR, learning disability, obsessive - compulsive disorder, no seizures	WES	Negative				0
16-2588	Index	M	8	?	?	dysmorphism	WES	Positive (HGMD)	PYCR1: NM_006907:exon4:c.540+1G>A		Hom	Info=CLASS=DM;MUT=ALT;ID=CS095505;Ref=C;Alt=T;Start=79892801;End=79892801;HET=.;MAF=.;dbSNP=.;Disease=Cutis laxa, autosomal recessive||Info=CLASS=DM;MUT=ALT;ID=CS095505;Ref=C;Alt=T;Start=79892801;End=79892801;HET=.;MAF=.;dbSNP=.;Disease=Cutis laxa, autosomal recessive|Info=CLASS=DM;MUT=ALT;ID=CS095505;Ref=C;Alt=T;Start=79892801;End=79892801;HET=.;MAF=.;dbSNP=.;Disease=Cutis laxa, autosomal recess…
16-2589	Index	M	3	Yes	Positive	fine motor delay, gross motor delay, speech delay, intellectual disability/ MR, learning disability, white matter disorder	Neuro Panel	Ambiguous (only one recessive allele)	SPG21:NM_001127889:exon3:c.118C>T:p.R40X		Het	0
16-2594	Index	F	1 month	?	Negative	Neonatal epilepsy	Neuro Panel	Negative				0
16-2601	Index	M	6 months	Yes	Positive	Atrial septal defect, growth retardation/short stature, abnormal nails hypoplasia, club foot, micrognathia, short hands, hypotonia,	WES	Positive (HGMD)	KIF7:NM_198525:exon17:c.3365C>G:p.S1122W		Hom	Info=CLASS=DM;MUT=ALT;ID=CM1511081;Ref=G;Alt=C;Start=90172758;End=90172758;HET=.;MAF=.;dbSNP=rs202195179;Disease=Developmental delay, failure to thrive, infantile spasms & cardiac features|
16-2605	Index	F	7	Yes	?	hearing loss, parents infertile couple	WES	Positive	DFNB31:NM_001083885:exon9:c.991C>T:p.Q331X		Hom
16-2607	Duo (spouse of 16-2610)	F	34	Yes	Positive	Parents who lost three children with renal agenesis and congenital malformations	WES	Positive (KSM)	FANCA:NM_000135:exon11:c.964C>T:p.H322Y (het)		Het
16-2609	Index	M	17	No (same tribe)	Positive	AVSD, Growth retardation. Short stature, intellectual disability/MR, vitiligo, hypotonia, autistic features, facial dysmorphism - down syndrome, other siblings don't have short stature,	WES	Negative				Info=CLASS=DM;MUT=ALT;ID=CM870010;Ref=A;Alt=G;Start=155205043;End=155205043;HET=0.01;MAF=0.0034/17;dbSNP=rs421016;Disease=Gaucher disease 2||Info=CLASS=DM;MUT=ALT;ID=CM870010;Ref=A;Alt=G;Start=155205043;End=155205043;HET=0.01;MAF=0.0034/17;dbSNP=rs421016;Disease=Gaucher disease 2|Info=CLASS=DM;MUT=ALT;ID=CM870010;Ref=A;Alt=G;Start=155205043;End=155205043;HET=0.01;MAF=0.0034/17;dbSNP=rs421016;Dise…
16-2611	index	M	9	?	Negative	Failure to thrive, microcephaly, fine/gross motor delay, speech delay, intellectual disability, brain atrophy, tracheo-esophageal fistula, hypotonia, seizures, chronic lung disease	Neuro Panel	Negative				0
16-2613	index	F	3	?	?	speech delay, ketosis, history of recent episodes of hypoglycemia and acidosis with elevated liver enzymes	IEM Panel	Positive (KSM)	DLD:NM_001289750:exon7:c.388G>T:p.G130C		Hom	Info=CLASS=DM;MUT=ALT;ID=CM990485;Ref=G;Alt=T;Start=107555951;End=107555951;HET=.;MAF=.;dbSNP=rs121964990;Disease=Dihydrolipoamide dehydrogenase deficiency||Info=CLASS=DM;MUT=ALT;ID=CM990485;Ref=G;Alt=T;Start=107555951;End=107555951;HET=.;MAF=.;dbSNP=rs121964990;Disease=Dihydrolipoamide dehydrogenase deficiency|Info=CLASS=DM;MUT=ALT;ID=CM990485;Ref=G;Alt=T;Start=107555951;End=107555951;HET=.;MAF=…
16-2614	index	F	4	Yes	Negative	periventricular leukomalacia, leukodystrophy, hypertonia, spasticity	Neuro Panel	Positive (KSM)	CYP2U1:NM_183075:exon2:c.947A>T:p.D316V		Hom	Info=CLASS=DM;MUT=ALT;ID=CM1211488;Ref=A;Alt=T;Start=108866582;End=108866582;HET=.;MAF=.;dbSNP=rs397514513;Disease=Spastic paraplegia|
16-2627	Index (panel and WES)	F	4	Yes	?	intractable seizures	Reflex WES	Negative				0
16-2628	Index	M	4	No	?	Global developmental delay, speech delay, hypotonia, seizure, ptosis, optic disc edema, hypoplastic left heart, congenital heart disease, right UPJ obstruction with grade v hydronephrosis and dysmorphic features. Neuro panel is negative.	Reflex WES	Ambiguous (novel candidate)	DMXL1:NM_001290321:exon18:c.4256delG:p.C1419fs		Het	Info=CLASS=DM;MUT=ALT;ID=CM1110310;Ref=G;Alt=C;Start=50088697;End=50088697;HET=.;MAF=.;dbSNP=.;Disease=Congenital disorder of glycosylation 2a|
16-2646	Index	F	23	?	?	Retinal dystrophy	Vision Panel	Ambiguous (only one recessive allele)	CDHR1:NM_033100:exon17:c.2516_2522del:p.T839fs; JAG1:NM_000214:exon20:c.2429C>G:p.P810R		Het; Het	0
16-2650	Index	F	23	?	?	Retinal dystrophy	Vision Panel	Positive (KSM)	RDH12:NM_152443:exon4:c.139G>A:p.A47T		Hom	Info=CLASS=DM;MUT=ALT;ID=CM054834;Ref=G;Alt=A;Start=68191260;End=68191260;HET=.;MAF=.;dbSNP=.;Disease=Retinal dystrophy|
16-2651	Index	M	3	No	Positive	microcephaly, fine motor delay, gross motor delay, speech delay, intellectual disability, stereotypic behavior, agenesis of corpus callosum, brain atrophy, muscle weakness	WES	Positive	COG6: NM_001145079:exon12:c.1075-1G>T		Hom
16-2653	Index	M	6	?	Positive	kidney malformation-one kidney, fine motor delay, gross motor delay, speech delay, hypertonia, spasticity	WES	Negative				0
16-2654	Index	M	8	No	Positive	microcephaly, gross motor delay, speech delay, intellectual disability, learning disability, stereotypic behavior, agenesis of corpus callosum hypogenesis, brain atrophy, muscle weakness	WES	Ambiguous (only one recessive allele)	MCPH1:NM_024596:exon14:c.2477G>T:p.C826F (het)		Het	Info=CLASS=DM;MUT=ALT;ID=CM118220;Ref=A;Alt=G;Start=7053285;End=7053285;HET=.;MAF=.;dbSNP=.;Disease=Intellectual disability||Info=CLASS=DM;MUT=ALT;ID=CM118220;Ref=A;Alt=G;Start=7053285;End=7053285;HET=.;MAF=.;dbSNP=.;Disease=Intellectual disability|Info=CLASS=DM;MUT=ALT;ID=CM118220;Ref=A;Alt=G;Start=7053285;End=7053285;HET=.;MAF=.;dbSNP=.;Disease=Intellectual disability|Info=CLASS=DM;MUT=ALT;ID=C…
16-2655	index	M	7	?	?	failure to thrive, asthma, pneumonia,	Immunity Panel	Negative				0
16-2656	Index	M	12	No	Negative	ataxia, patient with cerebellar dysfunction beginning since age 5-6 yrs	WES	Ambiguous (novel candidate)	ATXN1L:NM_001137675:exon3:c.982C>T:p.R328W		Het	0
16-2658	index	F	1	No	Negative	severe atopic dermatitis, recurrent skin infection, eczema, recurrent chest infection	Immunity Panel	Negative				0
16-2661	index	M	31	?	?	elevated CK	Neuro Panel	Negative				Info=CLASS=DM;MUT=ALT;ID=CM950462;Ref=T;Alt=G;Start=123279566;End=123279566;HET=.;MAF=.;dbSNP=rs121918497;Disease=Crouzon syndrome||Info=CLASS=DM;MUT=ALT;ID=CM950462;Ref=T;Alt=G;Start=123279566;End=123279566;HET=.;MAF=.;dbSNP=rs121918497;Disease=Crouzon syndrome|Info=CLASS=DM;MUT=ALT;ID=CM950462;Ref=T;Alt=G;Start=123279566;End=123279566;HET=.;MAF=.;dbSNP=rs121918497;Disease=Crouzon syndrome
16-2662	index	F	3	Yes	Negative	microcephaly, fine motor delay, gross motor delay, speech delay, intellectual disability, learning disability, hypotonia, cataracts, brain atrophy, VGCMS moderate MMA. Point mutation gene analysis negative, mutation DNA gene negative. TMS negative	IEM Panel	Negative				0
16-2663	index	F	9	Yes	Negative	positive TMS result for MMA in NBS	IEM Panel	Negative				0
16-2667 (trio)	Trio (16-2668 and 16-2669)	?	fetus	No	Negative	polycystic kidney? macrocephaly, kidney malformation, IUGR, oligohydramnios, low set ears?	WES	Negative				Info=CLASS=DM;MUT=ALT;ID=CM050004;Ref=C;Alt=G;Start=94209484;End=94209484;HET=.;MAF=.;dbSNP=rs137852763;Disease=Ataxia telangiectasia-like disease||Info=CLASS=DM;MUT=ALT;ID=CM050004;Ref=C;Alt=G;Start=94209484;End=94209484;HET=.;MAF=.;dbSNP=rs137852763;Disease=Ataxia telangiectasia-like disease
16-2670	Index	F	12	Yes	Negative	microcephaly, fine motor delay, gross motor delay, speech delay, abnormal nails - small fingers, flat feet, short stature	WES	Ambiguous (novel candidate)	SEC16A:NM_001276418:exon5:c.3820C>T:p.R1274C		Hom	0
16-2671-A	Index (two panels)	M	3	No	Negative	HSM, direct hyperbilirubinemia with normal GGI, itching and jaundice, failure to thrive, fine motor delay, gross motor delay, speech delay, developmental delay, seizures, elevated transaminases, hepatosplenomegaly, recurrent chest infection	GI Panel	Negative				0
16-2671-B	Index (two panels)	M	3	No	Negative	HSM, direct hyperbilirubinemia with normal GGI, itching and jaundice, failure to thrive, fine motor delay, gross motor delay, speech delay, developmental delay, seizures, elevated transaminases, hepatosplenomegaly, recurrent chest infection	IEM Panel	Negative				0
16-2673	Index	F	6 M	No (same tribe)	?	fine motor delay, gross motor delay, hypotonia, DDH, otherwise baby is alert and follow objects	WES	Positive (KSM)	COL1A1:NM_000088:exon31:c.2050G>A:p.E684K		Hom	Info=CLASS=DM;MUT=ALT;ID=CM165287;Ref=C;Alt=T;Start=48269226;End=48269226;HET=.;MAF=.;dbSNP=.;Disease=Ehlers-Danlos syndrome-like|
16-2675 (duo)	Duo (spouse of 16-2676)	F	?	?	Positive	mother of baby with merosin deficiency - carrier test	WES	Positive (KSM)	LAMA2: NM_000426:exon26:c.3924+2T>C		Het	Info=CLASS=DM;MUT=ALT;ID=CS971786;Ref=T;Alt=C;Start=129637097;End=129637097;HET=.;MAF=.;dbSNP=.;Disease=Muscular dystrophy, merosin deficient||Info=CLASS=DM;MUT=ALT;ID=CS971786;Ref=T;Alt=C;Start=129637097;End=129637097;HET=.;MAF=.;dbSNP=.;Disease=Muscular dystrophy, merosin deficient
16-2677	Index	F	1	Yes	?	ventricular septal defect, significant hypotonia, hip dysfunction, appropriate cognitive development	WES	Positive (KSM)	SLC2A10:NM_030777:exon2:c.243C>G:p.S81R		Hom	Info=CLASS=DM;MUT=ALT;ID=CM061196;Ref=C;Alt=G;Start=45353918;End=45353918;HET=.;MAF=.;dbSNP=rs80358230;Disease=Arterial tortuosity syndrome||Info=CLASS=DM;MUT=ALT;ID=CM061196;Ref=C;Alt=G;Start=45353918;End=45353918;HET=.;MAF=.;dbSNP=rs80358230;Disease=Arterial tortuosity syndrome
16-2678	Index	M	6	Yes	Negative	Growth retardation/short stature, fine motor delay, ataxia since birth cognitive, hypertonia, nystagmus	WES	Positive (KSM)	GJC2:NM_020435:exon2:c.755A>G:p.H252R		Hom
16-2679	Index	F	6	Yes	Positive	Fine motor delay, speech delay, intellectual disability/MR, autism spectrum disorder, autistic features, pachygyria, diffuse WM, signal changes,(younger brother)	WES	Ambiguous (novel candidate)	ABHD6:NM_020676:exon3:c.185A>C:p.Y62S		Hom	Info=CLASS=DM;MUT=ALT;ID=CM083633;Ref=G;Alt=A;Start=50690855;End=50690855;HET=.;MAF=.;dbSNP=rs121917904;Disease=Cerebro-oculo-facio-skeletal syndrome|
16-2689	Index	F	6	Yes	Positive	sever speech delay, intellectual disability, 2 siblings are affected	WES	Positive (KSM)	C12orf57:NM_001301837:exon1:c.1A>G:p.?		Hom	Info=CLASS=DM;MUT=ALT;ID=CM118220;Ref=A;Alt=G;Start=7053285;End=7053285;HET=.;MAF=.;dbSNP=.;Disease=Intellectual disability||Info=CLASS=DM;MUT=ALT;ID=CM118220;Ref=A;Alt=G;Start=7053285;End=7053285;HET=.;MAF=.;dbSNP=.;Disease=Intellectual disability|Info=CLASS=DM;MUT=ALT;ID=CM118220;Ref=A;Alt=G;Start=7053285;End=7053285;HET=.;MAF=.;dbSNP=.;Disease=Intellectual disability|Info=CLASS=DM;MUT=ALT;ID=C…
16-2693	Index	F	31	?	?	Basal ganglia disease	Neuro Panel	Negative				Info=CLASS=DM;MUT=ALT;ID=CM083635;Ref=G;Alt=A;Start=50682102;End=50682102;HET=.;MAF=.;dbSNP=.;Disease=Cerebro-oculo-facio-skeletal syndrome|
16-2696	Index	F	32	?	?	motor neuron disease, paraparesis; spastic with upper and lower motor neuron signs,	WES	Ambiguous (novel candidate)	GAP43:NM_002045:exon3:c.629-3C>T		Het	0
16-2697	Index	F	14	Yes	?	microcephaly, autistic features, hypertonia, seizures GTC	Neuro Panel	Ambiguous (VOUS)	WDR62:NM_001083961:exon2:c.269G>T:p.G90V		Hom	0
16-2698	Index	M	40	?	?	Alcoholic liver disease	WES	Negative				0
16-2717	Index	F	2	Yes	Positive	Fine/gross motor delay, learning disability, subcortical white matter disease, hypotonia, seizures	WES	Positive (HGMD)	ALDH7A1:NM_001202404:exon12:c.1168G>C:p.E390Q		Hom	Info=CLASS=DM;MUT=ALT;ID=CM060819;Ref=C;Alt=G;Start=125887751;End=125887751;HET=.;MAF=0.0002/1;dbSNP=rs121912707;Disease=Epilepsy, pyridoxine-dependent||Info=CLASS=DM;MUT=ALT;ID=CM060819;Ref=C;Alt=G;Start=125887751;End=125887751;HET=.;MAF=0.0002/1;dbSNP=rs121912707;Disease=Epilepsy, pyridoxine-dependent|Info=CLASS=DM;MUT=ALT;ID=CM060819;Ref=C;Alt=G;Start=125887751;End=125887751;HET=.;MAF=0.0002/1…
16-2718	Index	F	1	Yes	Negative	Microcephaly, Fine/gross motor delay, speech delay, learning disability, developmental regression, periventricular leukomalacia, prematurity, oligohydramnios, nystagmus, recurrent fever,	WES	Ambiguous (novel candidate)	SIRT2:NM_001193286:exon3:c.70G>T:p.E24X		Hom	0
16-2721	Index	F	11	No	?	Growth retardation/short stature, asthma, congenital hypothyroidism, facial dysmorphism, gum hyperplasia and soft tissue hyper atrophy, congenital hypothyroidism and soft tissue hyperpiesia	WES	Ambiguous (VOUS)	SEC24D:NM_014822:exon15:c.1984A>C:p.N662H		Hom	Info=CLASS=DM;MUT=ALT;ID=CM096272;Ref=G;Alt=A;Start=64449001;End=64449001;HET=.;MAF=.;dbSNP=rs121434559;Disease=Osteogenesis imperfecta|
16-2723	Index	M	9	?	?	Growth retardation/short stature, microcephaly, fine/gross motor delay, speech delay, intellectual disability/MR, Autism spectrum disorder, splenomegaly,	WES	Ambiguous (only one recessive allele)	COG6:NM_020751:exon19:c.1961C>T:p.T654M		Het	Info=CLASS=DM;MUT=ALT;ID=CM096272;Ref=G;Alt=A;Start=64449001;End=64449001;HET=.;MAF=.;dbSNP=rs121434559;Disease=Osteogenesis imperfecta|
16-2724-A	Index	F	1 month	No	Negative	Failure to thrive, gross motor delay, abnormal nails, club feet, constipation, Hypotonia, IUGR	Neuro Panel	Ambiguous (VOUS)	SCN1A:NM_001165963:exon17:c.3521C>G:p.T1174S,		Het	0
16-2726	Index	M	7	Yes	Negative	dysmorphic features, psychomotor retardation, Melnick Needles syndrome	WES	Ambiguous (VOUS)	ATP6V1B2:NM_001693:exon10:c.1001T>C:p.I334T (hom)		Hom	0
16-2727	Index	F	3	Yes	?	Failure to thrive, Autism spectrum disorder, Autistic features, hypotonia, seizures, spasticity, intellectual disability, speech delay,	WES	Positive (HGMD)	MECP2:NM_001110792:exon3:c.509C>T:p.T170M (het)		Het	Info=CLASS=DM;MUT=ALT;ID=CM992178;Ref=G;Alt=A;Start=153296806;End=153296806;HET=.;MAF=.;dbSNP=rs28934906;Disease=Rett syndrome||Info=CLASS=DM;MUT=ALT;ID=CM992178;Ref=G;Alt=A;Start=153296806;End=153296806;HET=.;MAF=.;dbSNP=rs28934906;Disease=Rett syndrome|Info=CLASS=DM;MUT=ALT;ID=CM992178;Ref=G;Alt=A;Start=153296806;End=153296806;HET=.;MAF=.;dbSNP=rs28934906;Disease=Rett syndrome|Info=CLASS=DM;MUT…
16-2728	Index	F	8	No	Negative	psychomotor retardation, seizures disorder, Angelman syndrome,	WES	Ambiguous (novel candidate)	NPAT:NM_002519:exon17:c.3644C>T:p.S1215L		Het	0
16-2729	Index	M	2	Yes	Negative	Failure to thrive, Autism spectrum disorder, Autistic features, hypotonia, intellectual disability,	WES	Positive	ANKRD11:NM_001256183:exon9:c.4970C>A:p.S1657X		Het
16-2730	Index	M	5	?	?	hypotonia, proximal muscle weakness, motor delay but no cognitive delay. Gower positive. TCK normal. more likely congenital myopathy	WES	Positive	COL5A1:NM_000093:exon49:c.3883C>T:p.L1295F		Het
16-2731	Index	F	2	?	?	failure to thrive, microcephaly, fine motor delay, gross motor delay, speech delay, agenesis of corpus callosum, migration disorder, hypotonia, scoliosis, absent thumb, IUGR, external ear malformation, epilepsy and skeletal abnormalities	WES	Ambiguous (novel candidate)	IFNL1:NM_172140:exon3:c.305T>C:p.L102P			0
16-2732	Index	F	6	?	?	Lower limb muscle weakness and spasticity, periventricular leukomalacia, normal CK	WES	Ambiguous (novel candidate)	RIMS2:NM_014677:exon2:c.418C>T:p.R140C		Het	Info=CLASS=DM;MUT=ALT;ID=CM940356;Ref=G;Alt=A;Start=32235179;End=32235179;HET=.;MAF=.;dbSNP=rs128626250;Disease=Muscular dystrophy, Duchenne||Info=CLASS=DM;MUT=ALT;ID=CM940356;Ref=G;Alt=A;Start=32235179;End=32235179;HET=.;MAF=.;dbSNP=rs128626250;Disease=Muscular dystrophy, Duchenne|Info=CLASS=DM;MUT=ALT;ID=CM940356;Ref=G;Alt=A;Start=32235179;End=32235179;HET=.;MAF=.;dbSNP=rs128626250;Disease=Musc…
16-2737	Index	F	32	?	?	developmental regression, brain atrophy, ataxia,	WES	Ambiguous (novel candidate)	UBR4:NM_020765:exon22:c.2873C>A:p.S958Y		Het	0
16-2738	Trio (16-2739 and 16-2740)	M	6	Yes	Positive	neurodegenerative disorder, microcephaly (not congenital), fine motor delay, gross motor delay, developmental regression, ataxia, seizure (atomic since Feb 2016), dysarthria. eye exam negative. Brain MRI: bilateral central white matter FLAIR/T2 hyperintensity cerebellar atrophy is noted with prominent folia and associated vermis atrophy last MRI 30/8/2016 no change. new symptoms: dysphagia to liq…	WES	Positive (KSM)	MFSD8:NM_152778:exon9:c.863+1G>A		Hom
16-2741	Index	M	6	?	?	Microcephaly, fine/gross motor delay, speech delay, intellectual disability/MR, learning disability, developmental regression, agenesis of corpus callosum, holoprosencephaly, heterotopia, spasticity,	Neuro Panel	Negative				Info=CLASS=DM;MUT=ALT;ID=CM1211488;Ref=A;Alt=T;Start=108866582;End=108866582;HET=.;MAF=.;dbSNP=rs397514513;Disease=Spastic paraplegia|
16-2748	Index	M	43	?	?	AR multiple mitochondrial deletions?, POLG gene mutation,	WES	Negative				0
16-2749	Index	F	2 months	?	?	hydrocephalus	Dysm/Dysp Panel	Negative				Info=CLASS=DM;MUT=ALT;ID=CM960657;Ref=A;Alt=G;Start=1806099;End=1806099;HET=.;MAF=.;dbSNP=rs121913485;Disease=Thanatophoric dwarfism||Info=CLASS=DM;MUT=ALT;ID=CM960657;Ref=A;Alt=G;Start=1806099;End=1806099;HET=.;MAF=.;dbSNP=rs121913485;Disease=Thanatophoric dwarfism|Info=CLASS=DM;MUT=ALT;ID=CM960657;Ref=A;Alt=G;Start=1806099;End=1806099;HET=.;MAF=.;dbSNP=rs121913485;Disease=Thanatophoric dwarfism…
16-2751	Index	M	3	Yes	Negative	Fine/ Gross motor delay, speech delay, gastrointestinal reflux, hypotonia, squint, normal twin	Neuro Panel	Ambiguous (VOUS)	TECPR2:NM_001172631:exon13:c.2998G>T:p.D1000Y		Hom	0
16-2752	Index	M	16	Yes	Positive	Seizures, Retinitis pigmentosa, obesity,	WES	Positive (HGMD)	RLBP1:NM_000326:exon8:c.773T>G:p.L258W/SYT9:NM_175733:exon7:c.1471C>T:p.R491X		Hom
16-2753	Index	M	12	Yes	Positive	Failure to thrive, gastrointestinal reflux, recurrent vomiting, chronic diarrhea- heavy diarrhea once ate other then milk?, asthma, long ears, glucose galactose malabsorption, neutropenia,	GI Panel	Positive (KSM)	SLC5A1:NM_001256314:exon7:c.384C>G:p.C128W		Hom	Info=CLASS=DM;MUT=ALT;ID=CM025450;Ref=C;Alt=G;Start=32480526;End=32480526;HET=.;MAF=.;dbSNP=.;Disease=Glucose / galactose malabsorption|
16-2754	Index	M	16	?	?	Abnormal pigmentation, atopic dermatitis, anemia, immunodeficiency	Immunity Panel	Negative				Info=CLASS=DM;MUT=ALT;ID=CS065571;Ref=C;Alt=T;Start=22158296;End=22158296;HET=.;MAF=.;dbSNP=.;Disease=Schwartz-Jampel syndrome type 1|
16-2757	Index	M	25	Yes	Positive	growth retardation/short stature, gastroschisis/omphalocele, pyloric stenosis, tracheoesophageal fistula, delayed gastric emptying, eosinophilic esophagitis, gastrointestinal reflux, recurrent vomiting, chronic diarrhea, constipation, chronic intestinal pseudo-obstruction, Hirschsprung disease, hepatic failure, elevated transaminases, prematurity, cancer , liver cirrhosis or Wilson or PFIC	GI Panel	Positive (KSM)	ABCB4:NM_018849:exon13:c.1560+3A>G		Hom
16-2760	Index	M	5	Yes	Negative	Speech delay, learning disabilities, Autism spectrum disorder, hypotonia, seizures	WES	Ambiguous (VOUS)	FOXP2:NM_001172767:exon2:c.199C>G:p.Q67E		Het	0
16-2761	Index	F	2	Yes	Negative	failure to thrive, developmental delay, growth retardation, microcephaly, dysmorphic features, bilateral cataracts, GI reflux	Dysm/Dysp Panel	Negative				0
16-2762	Index	M	11	Yes	Negative	history of rectal bleeding with dysmorphic features (long ears, deep eyes, triangular face) , failure to thrive, juvenile polyp and constipation	Dysm/Dysp Panel	Negative				0
16-2764	Index	M	13	Yes	?	Failure to thrive, growth retardation, microcephaly, intellectual disability, learning disability, hypotelorism of eyes, external ear malformation, hearing issues, triangular face, long nose, short stature, mental retardation.	Dysm/Dysp Panel	Negative				Info=CLASS=DM;MUT=ALT;ID=CM135495;Ref=G;Alt=A;Start=1912476;End=1912476;HET=.;MAF=.;dbSNP=.;Disease=Intellectual disability & strabismus|
16-2768	Index	M	41	?	Positive	Behavioral changes starts 4 y ago, then seizures, finally developed dementia white matter changes.	WES	Ambiguous (novel candidate)	UBR4:NM_020765:exon66:c.9787G>A:p.A3263T		Het	0
16-2769	Index	M	3	No	?	hypomelia of left hand, deformation of left hand	WES	Ambiguous (only one recessive allele)	MYO18B:NM_032608:exon32:c.5259+3A>G (het)		Het	0
16-2773	Index	F	8	Yes	Positive	Learning disability, Facial dysmorphism (triangular face), FHx Wilson disease require transplant, her lab and liver enzymes are normal. US liver with high electrogenicity.	GI Panel	Negative				0
16-2774	Index	M	8	Yes	?	mild growth retardation, hypertelorism of eye, recurrent hypoglycemia, elevated transaminases(resolved), fatty liver on U/S, no hepatomegaly	IEM Panel	Negative				0
16-2775	Index	M	3	No	Negative	Atrial septal defect, failure to thrive, growth retardation, fine/ gross motor delay, speech delay learning disability, stereotypic behaviors, cleft lip, blindness, congenital heart disease	WES	Positive	LCA5:NM_001122769:exon4:c.763C>T:p.R255X (hom)		Hom	Info=CLASS=DM;MUT=ALT;ID=CM1312837;Ref=G;Alt=A;Start=80203425;End=80203425;HET=.;MAF=.;dbSNP=rs151017794;Disease=Leber congenital amaurosis|
16-2786	Trio (16-2788 and 16-2789)	Fetus	?	?	?	Oligohydramnios B/L renal agenesis, Holoprosencephaly	Renal Panel	Negative				0
16-2790	Trio (16-2791 and 16-2792)	Fetus	?	No	?	short femur and numerus with absent radius and tibia, polyhydramnios	Dysm/Dysp Panel	Positive	COL1A1:NM_000088:exon21:c.1426G>A:p.G476R		Het	Info=CLASS=DM;MUT=ALT;ID=CM070683;Ref=C;Alt=T;Start=48272117;End=48272117;HET=.;MAF=.;dbSNP=rs57377812;Disease=Osteogenesis imperfecta II|
16-2796	Index	M	2 months	?	Negative	Asphyxiating thoracic syndrome, versus achondroplasia	Dysm/Dysp Panel	Negative				0
16-2797	Index	F	2	Yes	?	Atrial septal defect, failure to thrive, fine/ gross motor delay, speech delay, intellectual/ learning disability, developmental regression, hypotonia, seizures (now free), microcephaly, dysmorphism.	IEM Panel	Negative				Info=CLASS=DM;MUT=ALT;ID=CM135495;Ref=G;Alt=A;Start=1912476;End=1912476;HET=.;MAF=.;dbSNP=.;Disease=Intellectual disability & strabismus|
16-2798	Index	M	4	Yes	Positive	Fine/ gross motor delay, speech delay, intellectual/ learning disability, severe microcephaly with moderate LDs,	WES	Positive	ASPM:NM_001206846:exon3:c.1138C>T:p.Q380X		Hom	Info=CLASS=DM;MUT=ALT;ID=CM142036;Ref=G;Alt=A;Start=197112244;End=197112244;HET=.;MAF=.;dbSNP=.;Disease=Primary microcephaly|
16-2811	Trio (16-2812 and 16-2813)	Fetus	?	Yes	Negative	Barrel shaped chest, short long bones, IGGR, polyhydramnios, lethal skeletal dysplasia	Dysm/Dysp Panel	Ambiguous (VOUS)	NSDHL:NM_015922:exon6:c.664G>A:p.G222S			Info=CLASS=DM;MUT=ALT;ID=CM041268;Ref=C;Alt=T;Start=100146872;End=100146872;HET=.;MAF=.;dbSNP=rs386834070;Disease=Cohen syndrome|
16-2814	Index	M	22	Yes	?	This is a donor for his brother who have Wilson disease. We want to make sure the donor doesn't have this disease.	GI Panel	Positive (carrier testing)	ATP7B:NM_001005918:exon15:c.3400G>A:p.G1134S		Het	Info=CLASS=DM;MUT=ALT;ID=CM043970;Ref=C;Alt=T;Start=52511412;End=52511412;HET=.;MAF=.;dbSNP=.;Disease=Wilson disease||Info=CLASS=DM;MUT=ALT;ID=CM043970;Ref=C;Alt=T;Start=52511412;End=52511412;HET=.;MAF=.;dbSNP=.;Disease=Wilson disease
16-2818	Index	M	6	Yes	Negative	speech delay, intellectual/ learning disability, seizure (atonic absence).	Neuro Panel	Positive	GAMT:NM_000156:exon4:c.403G>C:p.D135H		Hom
16-2819	Index	F	2	No	Negative	Hypotonia, truncal ataxia, cerebellar atrophy, head titubation. She is getting improved with time.	WES	Ambiguous (VOUS)	MTPAP:NM_018109:exon6:c.1034C>G:p.A345G (hom)		Hom	0
16-2820	Index	F	7	?	?	Autism spectrum disorder, abnormal pigmentation (hypopigmentation in face and abdomen).	WES	Ambiguous	EPHA6:NM_001080448:exon3:c.793A>G:p.T265A		Het	Info=CLASS=DM;MUT=ALT;ID=CM126178;Ref=A;Alt=C;Start=140375485;End=140375485;HET=.;MAF=.;dbSNP=.;Disease=Dyggve-Melchior-Clausen syndrome|
16-2822	Index	M	3	No	Negative	Failure to thrive, growth retardation, Fine/ gross motor delay, speech delay, developmental delay, spasticity, stiff fingers in LF hand and stiff elbows, midface hypoplasia, skeletal dysplasia, Asthma	Dysm/Dysp Panel	Positive (HGMD)	FBN1:NM_000138:exon42:c.5087A>G:p.Y1696C		Het	Info=CLASS=DM;MUT=ALT;ID=CM115508;Ref=T;Alt=C;Start=48755416;End=48755416;HET=.;MAF=.;dbSNP=rs387906625;Disease=Geleophysic dysplasia|
16-2823	Index	M	2	Yes	Positive	Microcephaly, Fine/ gross motor delay, speech delay, intellectual disability, Facial dysmorphism, dilated ventricles brain atrophy, hypertonia, spasticity, Prematurity, IUGR,	WES	Positive (KSM)	RNASEH2B:NM_001142279:exon5:c.356A>G:p.D119G		Hom
16-2824	Index	F	5 months	Yes	Negative	ex-preterm, neutropenia, anemia, no dysmorphic features, to R/o reticular dysgenesis or congenital neutropenia or other PID	Immunity Panel	Negative				0
16-2826	Index	F	34	No	Negative	Chorea, spasticity, severe dystonia.	Neuro Panel	Negative				Info=CLASS=DM;MUT=ALT;ID=CM880032;Ref=G;Alt=A;Start=153762634;End=153762634;HET=.;MAF=.;dbSNP=rs5030868;Disease=Glucose-6-phosphate dehydrogenase deficiency||Info=CLASS=DM;MUT=ALT;ID=CM880032;Ref=G;Alt=A;Start=153762634;End=153762634;HET=.;MAF=.;dbSNP=rs5030868;Disease=Glucose-6-phosphate dehydrogenase deficiency|Info=CLASS=DM;MUT=ALT;ID=CM880032;Ref=G;Alt=A;Start=153762634;End=153762634;HET=.;MA…
16-2831	Index	M	4	No	Positive	speech delay, intellectual disability/ MR, learning disability, facial dysmorphism, periorbital edema, FHx of older deceased sibling with a similar problem	WES	Ambiguous (only one recessive allele)	ABCD4:NM_005050:exon19:c.1776_1777del:p.L592fs		Het	0
16-2832	Index	M	10	Yes	?	Suspected immunodeficiency	Immunity Panel	Positive	IL17RA:NM_001289905:exon1:c.111_118del:p.D37fs		Hom
16-2833	Index	F	8	Yes	Positive	suspected to have IL-12, strong FH of BCGitis	Immunity Panel	Negative				0
16-2834	Index	F	6 months	Yes	Positive	overgrowth, microcephaly, fine/gross motor delay, speech delay, hypotonia, muscle weakness,	WES	Positive (HGMD)	PAH:NM_000277:exon11:c.1066-11G>A (hom)		Hom	Info=CLASS=DM;MUT=ALT;ID=CM115508;Ref=T;Alt=C;Start=48755416;End=48755416;HET=.;MAF=.;dbSNP=rs387906625;Disease=Geleophysic dysplasia|
16-2838	Index	F	12	Yes	Negative	chorea,	Neuro Panel	Negative				0
16-2839	Index	F	4 months	?	?	Suspected immunodeficiency	Immunity Panel	Negative				0
16-2840	Index	F	13	No	?	seizures tonic- clonic, stereotypic behaviors	Neuro Panel	Negative				Info=CLASS=DM;MUT=ALT;ID=CM023979;Ref=C;Alt=T;Start=39068594;End=39068594;HET=.;MAF=.;dbSNP=rs193922867;Disease=Malignant hyperthermia|
16-2841	Index	F	12	Yes	?	candle disease?, fever,	Immunity Panel	Negative				Info=CLASS=DM;MUT=ALT;ID=CM125050;Ref=C;Alt=G;Start=149753882;End=149753882;HET=.;MAF=.;dbSNP=.;Disease=Treacher-Collins syndrome|
16-2842	Index	F	7	?	?	Asthma, pneumonia,	Immunity Panel	Negative				Info=CLASS=DM?;MUT=ALT;ID=CM073196;Ref=G;Alt=A;Start=153296354;End=153296354;HET=.;MAF=.;dbSNP=rs61751444;Disease=Mental retardation, X-linked||Info=CLASS=DM?;MUT=ALT;ID=CM073196;Ref=G;Alt=A;Start=153296354;End=153296354;HET=.;MAF=.;dbSNP=rs61751444;Disease=Mental retardation, X-linked
16-2844	Index	M	1 month	Yes	Positive	Failure to thrive, itching, elevated transaminases, strong F/H of PFIC- III- mother, aunty - Wilson disease?, uncle- with PFIC III by gene test	GI Panel	Positive (KSM)	ABCB4:NM_000443:exon6:c.526C>T:p.R176W		Hom	Info=CLASS=DM;MUT=ALT;ID=CM105790;Ref=G;Alt=A;Start=87082270;End=87082270;HET=.;MAF=.;dbSNP=.;Disease=Intrahepatic cholestasis, familial progressive|
16-2845	Index	F	6	Yes	?	Failure to thrive, seizures, sialic acid storage disease, congenital neutropenia, recurrent chest infection, recurrent fever, neutropenia,	Immunity Panel	Negative				0
16-2849	Index	M	9	Yes	Negative	Failure to thrive, speech delay, sever itching, intellectual disability 70-77%, elevated transaminases, facial dysmorphism, large ears, deep centered eyes, triangle face,	GI Panel	Negative				Info=CLASS=DM;MUT=ALT;ID=CM950056;Ref=G;Alt=A;Start=153008485;End=153008485;HET=.;MAF=.;dbSNP=rs150346282;Disease=Adrenoleukodystrophy|
16-2852	Index	F	6	Yes	Positive	Failure to thrive, gross motor delay, fine motor delay, speech delay, intellectual disability/MR, learning disability, developmental regression, hypertonia, seizures/epilepsy, spasticity, muscle weakness,	WES	Ambiguous (only one recessive allele)	SLC1A1:NM_004170:exon3:c.271delG:p.G91fs (het)		Het	0
16-2853	Index	M	12	Yes	Negative	abnormal hair, intellectual disability/MR, Learning disability, stereotypic behaviors, facial dysmorphism, coarse face ,dental .., lack of eye brows, this lashes and short nose anteverted nares, think lips with microdontia, prominent for head,	Dysm/Dysp Panel	Negative				Info=CLASS=DM;MUT=ALT;ID=CM105813;Ref=C;Alt=T;Start=167133647;End=167133647;HET=.;MAF=.;dbSNP=.;Disease=Congenital indifference to pain|
16-2854	Index	F	4	Yes	Positive	mild contractures, club feet, failure to thrive, growth retardation/short stature, microcephaly, fine/gross motor delay, hypotonia, mild spasticity, muscle weakness	WES	Positive (KSM)	COL6A2:NM_058175:exon15:c.1332+2T>C (HOM)		Hom
16-2868	Index	F	6 months	?	?	absent RT Thumb, eye coloboma, hypertelorism of eye, facial dysmorphism	Dysm/Dysp Panel	Negative				Info=CLASS=DM;MUT=ALT;ID=CM076538;Ref=G;Alt=A;Start=44920983;End=44920983;HET=.;MAF=0.0002/1;dbSNP=rs199588440;Disease=Spastic paraplegia, autosomal recessive|
16-2872	Index	F	2	?	?	Hypotonia, recurrent seizures focal, developmental delay	Neuro Panel	Negative				Info=CLASS=DM;MUT=ALT;ID=CM023149;Ref=C;Alt=T;Start=6414850;End=6414850;HET=.;MAF=.;dbSNP=rs120074126;Disease=Niemann-Pick disease|
16-2876	Index	M	42	?	Positive	cirrhosis cryptogenic ?	GI Panel	Negative			Het	Info=CLASS=DM;MUT=ALT;ID=CM1313633;Ref=G;Alt=A;Start=87083899;End=87083899;HET=.;MAF=.;dbSNP=.;Disease=Low phospholipid associated cholelithiasis|
16-2878	Index	M	8	?	?	microcephaly, gross motor delay, speech delay, intellectual disability/MR, ataxia, hypotonia,	Neuro Panel	Ambiguous (VOUS)	EIF2B3:NM_001166588:exon4:c.350T>C:p.V117A		Hom	0
16-2879	Index	M	2	Yes	Negative	Elevated transaminases, pancytopenia,	IEM Panel	Positive (HGMD)	GBA:NM_001171811:exon9:c.1187T>C:p.L396P		Hom	Info=CLASS=DM;MUT=ALT;ID=CM870010;Ref=A;Alt=G;Start=155205043;End=155205043;HET=0.01;MAF=0.0034/17;dbSNP=rs421016;Disease=Gaucher disease 2||Info=CLASS=DM;MUT=ALT;ID=CM870010;Ref=A;Alt=G;Start=155205043;End=155205043;HET=0.01;MAF=0.0034/17;dbSNP=rs421016;Disease=Gaucher disease 2|Info=CLASS=DM;MUT=ALT;ID=CM870010;Ref=A;Alt=G;Start=155205043;End=155205043;HET=0.01;MAF=0.0034/17;dbSNP=rs421016;Dise…
16-2915	Index	M	6	Yes	Positive	nephromegaly?, hepatomegaly, F/H cousin with liver disease, sister with hepatomegaly, child has no jaundice, has hepatomegaly and splenomegaly lifted abdominal veins?, warm extremities	GI Panel	Negative				0
16-2916	Index	M	14 months	Yes	Negative	Hepatic failure, Elevated transaminases, at the age of 2 months jaundice, no bleeding, transplanted at the age 8 months	GI Panel	Ambiguous (VOUS)	AKR1D1:NM_001190907:exon5:c.509A>G:p.N170S		Hom	0
16-2917	Index	F	22	Yes	Negative	Elevated transaminases, at the age of 12 she had ITP, the uncle of the mother had HEPC and died	GI Panel	Negative				0
16-2918	Index	M	33	No	Positive	Two sisters with focal epilepsy while he has generalized epilepsy	Neuro Panel	Negative				Info=CLASS=DM;MUT=ALT;ID=CM131271;Ref=C;Alt=T;Start=77570145;End=77570145;HET=.;MAF=.;dbSNP=rs546989392;Disease=Neuronal ceroid lipofuscinosis, late infantile|
16-2920	Index	F	4	?	?	myoclonic seizures, ataxia	Neuro Panel	Ambiguous (VOUS)	CHRNA2:NM_000742:exon7:c.1568C>T:p.P523L		Het	0
16-2930	Index	M	11	?	?	Failure to thrive, microcephaly, fine/gross motor delay, speech delay, learning disability, diffuse hypomyelination, hypertonia, seizures focal, spasticity, abandoned child we don't know anything about F/H, seizures and developmental delay	Neuro Panel	Ambiguous (VOUS)	RPS6KA3:NM_004586:exon8:c.631+13T>C		Hom	0
16-2931	Index	M	12	?	?	Liver cirrhosis, hx of neonatal cholestasis	GI Panel	Positive	CYP7B1:NM_004820:exon4:c.1057G>T:p.E353X		Hom
16-2936	Index	M	18	?	?	gastroschisis/omphalocele, pyloric stenosis, tracheoesophageal fistula, delayed gastric emptying, eosinophilic esophagitis, gastrointestinal reflux, recurrent vomiting, chronic diarrhea, constipation, chronic intestinal pseudo-obstruction, Hirschsprung disease, hepatic failure, elevated transaminases, cancer at age 4, raised LFTs, Fatty liver	GI Panel	Negative				Info=CLASS=DM;MUT=ALT;ID=CM920555;Ref=C;Alt=A;Start=103245479;End=103245479;HET=.;MAF=.;dbSNP=rs5030853;Disease=Hyperphenylalaninemia||Info=CLASS=DM;MUT=ALT;ID=CM920555;Ref=C;Alt=A;Start=103245479;End=103245479;HET=.;MAF=.;dbSNP=rs5030853;Disease=Hyperphenylalaninaemia|Info=CLASS=DM;MUT=ALT;ID=CM920555;Ref=C;Alt=A;Start=103245479;End=103245479;HET=.;MAF=.;dbSNP=rs5030853;Disease=Hyperphenylalanin…
16-2937	Index	F	9	Yes	Negative	abnormal hair thin, hair, abnormal pigmentation with severe eczema, failure to thrive, chronic diarrhea, recurrent otitis media	GI Panel	Negative				0
16-2940	Index	M	22	?	?	Pt with CVID , multiple autoimmunity, immune deficiency	Immunity Panel	Negative				0
16-2942	Index	M	42	?	Positive	white matter hyperintensities ??, seizures , other psychiatric symptoms, 12 y ago behavior changes, WM abnormalities, FH of psychiatric symptoms	Neuro Panel	Negative				Info=CLASS=DM;MUT=ALT;ID=CM960803;Ref=G;Alt=A;Start=65435316;End=65435316;HET=.;MAF=.;dbSNP=.;Disease=Mucopolysaccharidosis VII|
16-2943	Index	F	14	?	?	Elevated transaminases	GI Panel	Negative				0
16-2945	Index	F	3	Yes	?	disseminated BCGitis and suspected IL- I2 deficiency?	Immunity Panel	Positive	IL12B:NM_002187:exon3:c.320dupA:p.K107fs		Hom
16-2948	Index	F	2	Yes	Positive	elevated transaminases, h/o high GGT cholestasis, positive F/H of PFIC type 3	GI Panel	Negative				0
16-2949	Index	F	3	?	?	Gross motor delay, Speech delay, congenital glaucoma, band keratopathy , suspected renal tubular acidosis with ocular abnormalities and mental retardation ,SCL4A4?	IEM Panel	Positive	SLC4A4:NM_003759:exon6:c.883G>A:p.E295K		Hom
16-2951	Index	F	6	?	?	Dysmorphic facies, failure to thrive, GDD, end stage renal failure, small echogenic kidneys, high GGT, coning of epiphysis around the knee and in short bones of the hands and feet	Dysm/Dysp Panel	Positive	WDR35:NM_001006657:exon3:c.206G>A:p.G69D		Hom
16-2952	Index	M	6	Yes	?	Fine / Gross motor delay, Speech delay, hypertonia, polydactyly, Cornelia de Lange syndrome ?	Dysm/Dysp Panel	Positive (KSM)	MGAT2:NM_002408:exon1:c.711G>C:p.K237N		Hom	Info=CLASS=DM;MUT=ALT;ID=CM1110310;Ref=G;Alt=C;Start=50088697;End=50088697;HET=.;MAF=.;dbSNP=.;Disease=Congenital disorder of glycosylation 2a|
16-2954	Index	M	42	?	Positive	external ear malformation, facial dysmorphism mild micrognathia,, clinical diagnosis of Treacher Collins syndrome, unilateral microtia	Dysm/Dysp Panel	Negative				0
16-2955	Index	M	4	?	?	enteropathy, chronic arthritis, FH of T cell defect, immune dysregulation	Immunity Panel	Positive	LPIN2:NM_014646:exon12:c.1684C>T:p.R562X		Hom
16-2957	Index	M	7	No	?	Elevated transaminases AST and ALT	IEM Panel	Negative				0
16-2961	Index	F	5	Yes	Negative	Microcephaly, Fine/ Gross motor delay, speech delay, Intellectual disability/ MR, agenesis of corpus callosum,	Dysm/Dysp Panel	Negative				0
16-2964	Index	M	9	Yes	Negative	Microcephaly, cleft lip/palate	Dysm/Dysp Panel	Negative				0
16-2967-A	Index	F	5	Yes	?	Failure to thrive, microcephaly, Fine/ gross motor delay, speech delay, intellectual disability, brain atrophy, severe hypotonia, chronic diarrhea, constipation, hypothyroidism, GDD, history of encephalopathy at birth, mild epilepsy	Neuro Panel	Negative				0
16-2970	Index	?	?	?	?	Ataxia, urine incontinence, diabetes Type 2, MRI with cerebellar atrophy	Neuro Panel	Ambiguous (VOUS)	CAMTA1:NM_015215:exon9:c.2603G>T:p.G868V		Het	Info=CLASS=DM;MUT=ALT;ID=CM941353;Ref=A;Alt=G;Start=234676568;End=234676568;HET=.;MAF=.;dbSNP=rs72551351;Disease=Crigler-Najjar syndrome 1|
16-2971	Index	F	6 months	Yes	Positive	Failure to thrive, microcephaly, Small hands and feet, hypotonia, IUGR, Hypoparathyroidism, Facial dysmorphism long face, deep - set eyes, thin lip, small head, positive FH of Sanjad Sakati syndrome, recurrent impetigo (mainly puncture site), skin infection, low immunoglobin level.	Immunity Panel	Negative				Info=CLASS=DM;MUT=ALT;ID=CM021132;Ref=G;Alt=C;Start=112891083;End=112891083;HET=.;MAF=.;dbSNP=.;Disease=Noonan syndrome||Info=CLASS=DM;MUT=ALT;ID=CM021132;Ref=G;Alt=C;Start=112891083;End=112891083;HET=.;MAF=.;dbSNP=.;Disease=Noonan syndrome|Info=CLASS=DM;MUT=ALT;ID=CM021132;Ref=G;Alt=C;Start=112891083;End=112891083;HET=.;MAF=.;dbSNP=.;Disease=Noonan syndrome|Info=CLASS=DM;MUT=ALT;ID=CM021132;Ref=…
16-2974	Index	F	2	Yes	Negative	severe cholestasis, post liver transplant, abdominal distension, ?polycystic kidney, no bleeding, no maternal itching during pregnancy	GI Panel	Positive	HSD3B7:NM_025193:exon6:c.694+2T>		Hom
16-2975	Index	M	2	Yes	Negative	Seizures generalized tonic clonic since age of 4 months uncontrolled, all has normal development, Dravet syndrome.	Neuro Panel	Negative				0
16-2976-A	Index	F	1	Yes	?	Microcephaly, gross motor delay, developmental regression, hypotonia, Blindness,	Neuro Panel	Negative				Info=CLASS=DM;MUT=ALT;ID=CM044709;Ref=C;Alt=T;Start=166153563;End=166153563;HET=.;MAF=.;dbSNP=rs387906683;Disease=Intractable epilepsy and mental decline|
16-2977	Trio (16-2978 and 16-2979)	Fetus	?	Yes	Negative	short long bones, IUGR, Polyhydramnios, narrow chest, F/h previous 3 healthy children,	Dysm/Dysp Panel	Positive trio	CANT1:NM_138793:exon4:c.906_907insGCGCC:p.S303fs		Hom
16-2988	Index	M	5	Yes	Positive	Tetralogy of Fallot, failure to thrive, growth retardation/short stature, microcephaly, fine/gross motor delay, speech delay, intellectual disability/Mental retardation, stereotypic behaviors, hypertelorism of the eye, hypotonia, prematurity, IUGR, oligohydramnios, dysmorphic features similar to Down Syndrome, H/o tetralogy of Fallot, GDD	Dysm/Dysp Panel	Ambiguous (VOUS)	ANKRD11:NM_001256183:exon9:c.4892G>A:p.R1631Q		Het	0
16-2990	Index	F	22	?	?	Suspected immunodeficiency	Immunity Panel	Negative				0
16-2997	Index	F	5	Yes	Positive	Microcephaly, Fine motor delay, gross motor delay, speech delay, intellectual disability, hypotonia, squint, creatine phosphokinase abnormalities TCIC, GDD, normal MRI	Neuro Panel	Negative				0
16-2999	Index	M	14	?	Positive	splenomegaly, thrombocytopenia, lymphadenopathy, h/o sister that died in age of 3 with same presentation	Immunity Panel	Ambiguous (only one recessive allele)	STAT2:NM_005419:exon21:c.2000G>A:p.R667Q		Het	0
16-3002	Index	M	16	?	?	Spastic quadriplegia, severe kyphoscoliosis, hearing loss, elbow dislocation	Dysm/Dysp Panel	Negative				Info=CLASS=DM;MUT=ALT;ID=CM105790;Ref=G;Alt=A;Start=87082270;End=87082270;HET=.;MAF=.;dbSNP=.;Disease=Intrahepatic cholestasis, familial progressive|
16N-0001	Index	F	4	?	?	meningoencephalitis, medullary nephrocalcinosis, large ischemic stroke of right MCA and PCA, spastic paraplegia, and seizure disorder, on Keppra, inability to talk or eat, dependent on NGT tube, occasional vomiting	Neuro Panel	Negative				Info=CLASS=DM;MUT=ALT;ID=CM103531;Ref=G;Alt=A;Start=169850327;End=169850327;HET=.;MAF=.;dbSNP=.;Disease=Intrahepatic cholestasis, familial progressive 2|
16N-0002-A	Index	M	5	Yes	Positive	generalized hypotonia and global delay since infancy with epilepsy and dysmorphism	Neuro Panel	Negative				0
16N-0005	Index	M	30	?	?	hypogonadism, delayed bone age, kyphosis, large ears, prominent jaw, congenital heart disease	Dysm/Dysp Panel	Ambiguous (VOUS)	KMT2D:NM_003482:exon39:c.12952A>G:p.K4318E	NC_000012.11:g.49425536T>C	Het	0
16N-0006	Index	M	11	Yes	Positive	progressive ataxia with oculomotor apraxia. MRI brain notably showed significant midline cerebellar atrophy	Neuro Panel	Negative				0
16N-0007	Index	M	2	Yes	Positive	global developmental delay, generalized hypotonia, CK level was high about 300, EMG is suggestive of myopathic rather than neuropathic pattern, polyphasic potential with very much reduced	Neuro Panel	Negative				0
16N-0008	Index	M	2	Yes	Negative	global developmental delay, spasticity with white matter changes,	Neuro Panel	Negative				0
16N-0009	Index	M	9	Yes	Positive	Congenital hypotonia, Seizure disorder	Neuro Panel	Positive (KSM)	NDST1:NM_001543:exon3:c.985C>T:p.R329C	NC_000005.9:g.149907837C>T	Hom
16N-0010	Index	F	11	?	?	Recurrent weakness, probable fatty acid oxidation disorder.	Neuro Panel	Ambiguous (only one recessive allele)	ALS2:NM_020919:exon6:c.1501C>T:p.R501W	NC_000002.11:g.202619365G>A	Het	0
16N-0011	Index	M	13	?	Positive	speech articulation problems and ataxia. His neurological investigations showed that he has cerebellar ataxia. The brain imaging confirmed the presence of both vermian and hemisphere cerebellar atrophy	Neuro Panel	Ambiguous (VOUS)	ATP2B3:NM_001001344:exon20:c.3626C>A:p.P1209H	NC_000023.10:g.152845719C>A	Hemi	0
16N-0012	Index	F	17	Yes	Positive	Short stature, MR, obesity	Dysm/Dysp Panel	Negative				0
16N-0013	Index	M	11	?	?	MR, obesity, dysmorphic	Dysm/Dysp Panel	Ambiguous (VOUS)	NOTCH2: NM_024408:exon29:c.5213+11T>A	NC_000001.10:g.120464848A>T	Het	0
16N-0014	Index	M	3	Yes	?	Short stature, narrow chest, elbow limited extension, smooth philtrum	Dysm/Dysp Panel	Negative				Info=CLASS=DM;MUT=ALT;ID=CM013384;Ref=C;Alt=T;Start=71886125;End=71886125;HET=.;MAF=.;dbSNP=rs398123789;Disease=Miyoshi myopathy||Info=CLASS=DM;MUT=ALT;ID=CM013384;Ref=C;Alt=T;Start=71886125;End=71886125;HET=.;MAF=.;dbSNP=rs398123789;Disease=Miyoshi myopathy
16N-0015	Index	M	13	?	?	global developmental delay, seizure disorder. In brain MRI was done in 2005 that showed callosal agenesis with no imaging evidence of optic dysplasia. optic disc hypoplasia on one side	Neuro Panel	Ambiguous (VOUS)	CREBBP:NM_001079846:exon30:c.5855_5863del:p.1952_1955del	NC_000016.9:g.3779071_3779079del	Het	0
16N-0016	Index	M	14	?	?	proximal motor difficulties and cognitive delay	Neuro Panel	Negative			Het	0
16N-0017	Index	M	9	?	?	attention deficit disorder combined type, autistic spectrum disorder.	Neuro Panel	Negative				0
16N-0018	Index	M	12	?	?	normal cognitive function, but significant musculoskeletal issues and some learning concerns	Neuro Panel	Negative				0
16N-0019	Index	F	6	Yes	Negative	Encephalopathy with intractable epilepsy responses to steroid (?) autoimmune epilepsy.	Neuro Panel	Ambiguous (VOUS)	KCTD7:NM_001167961:exon4:c.550C>T:p.R184C	NC_000007.13:g.66103899C>T	Hom	Info=CLASS=DM;MUT=ALT;ID=CM991038;Ref=C;Alt=T;Start=18958147;End=18958147;HET=.;MAF=.;dbSNP=.;Disease=Liver glycogenosis 1|
16N-0020	Index	F	9	Yes	?	mild proximal weakness in the lower limb, power of 4+/5. The examination of the upper limbs was completely normal tone, power and reflexes. The reflexes in the lower limb; ankles +2 and knees of +1. There was no calf hypertrophy rather small calf muscles, Gower sign positive, no contracture and no increased tone in the tendon Achilles. The gait was waddling with infrequent falls.	Neuro Panel	Ambiguous (VOUS)	DYNC1H1:NM_001376:exon8:c.1792C>T:p.R598C	NC_000014.8:g.102452354C>T	Het	0
16N-0021	Index	M	13	?	?	congenital myasthenia	Neuro Panel	Negative				Info=CLASS=DM;MUT=ALT;ID=CM061683;Ref=C;Alt=A;Start=88471040;End=88471040;HET=.;MAF=0.0002/1;dbSNP=rs137852832;Disease=Joubert syndrome||Info=CLASS=DM;MUT=ALT;ID=CM061683;Ref=C;Alt=A;Start=88471040;End=88471040;HET=.;MAF=0.0002/1;dbSNP=rs137852832;Disease=Joubert syndrome|Info=CLASS=DM;MUT=ALT;ID=CM061683;Ref=C;Alt=A;Start=88471040;End=88471040;HET=.;MAF=0.0002/1;dbSNP=rs137852832;Disease=Joubert…
16N-0022-A	Index (two panels)	F	3	?	?	developmental delay, hypotonia, Angelman syndrome	Neuro Panel	Ambiguous (VOUS)	TSC2:NM_001077183:exon28:c.3163G>A:p.G1055R;	NC_000016.9:g.2130263G>A;	Het	0
16N-0022-B	Index (two panels)	F	3	?	?	developmental delay, hypotonia, Angelman syndrome	Dysm/Dysp Panel	Ambiguous (VOUS)	KDM6A:NM_001291416:exon17:c.2236A>G:p.N746D	NC_000023.11:g.45069870A>G	Het	0
16N-0024	Index	M	19	?	?	cerebral atrophy, spastic quadriplegia	Neuro Panel	Ambiguous (VOUS)	POLR3A:NM_007055:exon13:c.1672T>G:p.F558V	NC_000010.10:g.79769720A>C	Hom	0
16N-0025	Index	F	10	?	?	Intractable epilepsy, autism, GDD	Neuro Panel	Positive (KSM)	C12orf57:NM_001301837:exon1:c.1A>G:p.M1V,	NC_000012.12:g.6944122A>G	Hom	Info=CLASS=DM;MUT=ALT;ID=CM118220;Ref=A;Alt=G;Start=7053285;End=7053285;HET=.;MAF=.;dbSNP=.;Disease=Intellectual disability||Info=CLASS=DM;MUT=ALT;ID=CM118220;Ref=A;Alt=G;Start=7053285;End=7053285;HET=.;MAF=.;dbSNP=.;Disease=Intellectual disability|Info=CLASS=DM;MUT=ALT;ID=CM118220;Ref=A;Alt=G;Start=7053285;End=7053285;HET=.;MAF=.;dbSNP=.;Disease=Intellectual disability|Info=CLASS=DM;MUT=ALT;ID=C…
16N-0026	Index	M	1	?	?	Severe hypotonia, poor ventilation, recurrent chest infections, eventration of diaphragm, severe dysphagia	Neuro Panel	Positive	MEGF10:NM_001256545:exon24:c.3132dupA:p.S1044fs	NC_000005.10:g.127455507dupA	Hom
16N-0027	Index	?	17	?	?	neurodevelopmental delay	Neuro Panel	Ambiguous (VOUS)	CDK5RAP2:NM_001011649:exon13:c.1316T>A:p.L439H	NC_000009.11:g.123253751A>T	Hom	0
16N-0028	Index	F	14	?	?	neuropathy	Neuro Panel	Ambiguous (only one recessive allele)	TTN:NM_003319:exon186:c.75610G>C:p.A25204P	NC_000002.12:g.178533810C>G	Het	0
16N-0029	Index	?	4	?	?	intractable epilepsy, cerebral atrophy, hypotonia, brain atrophy	Neuro Panel	Negative				0
16N-0030	Index	M	18	?	?	Chediak-Higashi syndrome	Neuro Panel	Negative				0
16N-0031	Index	M	17	?	?	CHD, scoliosis, dysmorphic	Dysm/Dysp Panel	Negative				0
16N-0032	Index	M	14	?	?	MR - Tall stature, speech delay,	Neuro Panel	Negative				0
16N-0033	Index	M	10	?	?	ciliopathy, COG6	Dysm/Dysp Panel	Negative				0
16N-0034	Index	M	6	?	?	significant motor delay	Neuro Panel	Ambiguous (VOUS)	DMD:NM_000109:exon25:c.3365A>G:p.E1122G		Hom	0
16N-0035	Index	F	3	?	?	hypotonic	Neuro Panel	Negative				Info=CLASS=DM;MUT=ALT;ID=CM087673;Ref=C;Alt=T;Start=52518382;End=52518382;HET=.;MAF=.;dbSNP=.;Disease=Wilson disease||Info=CLASS=DM;MUT=ALT;ID=CM087673;Ref=C;Alt=T;Start=52518382;End=52518382;HET=.;MAF=.;dbSNP=.;Disease=Wilson disease|Info=CLASS=DM;MUT=ALT;ID=CM087673;Ref=C;Alt=T;Start=52518382;End=52518382;HET=.;MAF=.;dbSNP=.;Disease=Wilson disease
16N-0036	Index	F	3	?	Positive	Hypotonia, absent reflexes	Neuro Panel	Negative				0
16N-0037	Index	M	11	?	?	ID, microcephaly and epilepsy	Neuro Panel	Ambiguous (VOUS)	CENPJ: NM_018451:exon8:c.2693-3T>C		Hom	Info=CLASS=DM;MUT=ALT;ID=CM920385;Ref=G;Alt=A;Start=46309312;End=46309312;HET=.;MAF=0.0024/12;dbSNP=rs5030672;Disease=Leukocyte adhesion deficiency||Info=CLASS=DM;MUT=ALT;ID=CM920385;Ref=G;Alt=A;Start=46309312;End=46309312;HET=.;MAF=0.0024/12;dbSNP=rs5030672;Disease=Leukocyte adhesion deficiency|Info=CLASS=DM;MUT=ALT;ID=CM920385;Ref=G;Alt=A;Start=46309312;End=46309312;HET=.;MAF=0.0024/12;dbSNP=rs…
16N-0038	Index	M	43	?	?	Congenital myopathy	Neuro Panel	Negative				0
16N-0039	Index	M	7	?	?	epilepsy	Neuro Panel	Positive	CHRNA2:NM_000742:exon6:c.537C>G:p.Y179X		Het
16N-0040	Index	M	15	?	?	epilepsy	Neuro Panel	Negative			Het	0
16N-0041	Index	F	7	?	?	hypotonia and facial dysmorphism	Neuro Panel	Negative				Info=CLASS=DM;MUT=ALT;ID=CS141594;Ref=C;Alt=T;Start=238253700;End=238253700;HET=.;MAF=.;dbSNP=.;Disease=Collagen VI myopathy|
16N-0042	Index	F	7	?	?	Spastic paraplegia	Neuro Panel	Ambiguous (VOUS)	TFG:NM_001007565:exon4:c.320G>C:p.R107P		Hom	0
16N-0043	Index	M	?	?	?	Larsen syndrome	Dysm/Dysp Panel	Ambiguous (VOUS)	CUL7:NM_001168370:exon9:c.2398C>T:p.R800W		Hom	0
16N-0044	Index	F	6	?	?	Microcephaly, long eyelashes, micro-ophthalmia, bulbous nose, global delay, large ears, prognathism	Dysm/Dysp Panel	Positive	KMT2A:NM_001197104:exon7:c.3790C>T:p.R1264X		Het
16N-0045	Index	M	8	?	?	GDD, epilepsy	Neuro Panel	Negative				0
16N-0046	Index	F	5	?	?	Hypotonia, neuroregression, dysmorphic	Neuro Panel	Negative				Info=CLASS=DM;MUT=ALT;ID=CM077983;Ref=C;Alt=T;Start=16843756;End=16843756;HET=.;MAF=.;dbSNP=.;Disease=Immunodeficiency, common variable|
16N-0047	Index	M	9	?	?	Dystonia, hyperkinetic movement, regression development	Neuro Panel	Negative				Info=CLASS=DM;MUT=ALT;ID=CM984098;Ref=C;Alt=A;Start=107431504;End=107431504;HET=.;MAF=.;dbSNP=rs121913032;Disease=Diarrhea, congenital chloride||Info=CLASS=DM;MUT=ALT;ID=CM984098;Ref=C;Alt=A;Start=107431504;End=107431504;HET=.;MAF=.;dbSNP=rs121913032;Disease=Diarrhea, congenital chloride
16N-0048	Index	F	5	?	?	Developmental delay, cerebellar ataxia, neuropathy	Neuro Panel	Negative				Info=CLASS=DM;MUT=ALT;ID=CM001606;Ref=C;Alt=A;Start=7123443;End=7123443;HET=.;MAF=.;dbSNP=.;Disease=Very long chain acyl-CoA dehydrogenase deficiency|
16N-0049	Index	M	5	?	?	Severe epileptic encephalopathy	Neuro Panel	Ambiguous (VOUS)	SCN1A:NM_001165963:exon26:c.5864T>C:p.I1955T		Hom	Info=CLASS=DM;MUT=ALT;ID=CM064347;Ref=G;Alt=A;Start=2136361;End=2136361;HET=.;MAF=.;dbSNP=rs45517372;Disease=Tuberous sclerosis|
16N-0050	Index	M	15	?	?	Motor regression, dystonia	Neuro Panel	Negative				0
16N-0051	Index	M	12	?	?	Craniosynostosis	Dysm/Dysp Panel	Positive	FGFR2:NM_001144916:exon4:c.521A>C:p.Q174P	NC_000010.10:g.123279566T>G	Het	Info=CLASS=DM;MUT=ALT;ID=CM950462;Ref=T;Alt=G;Start=123279566;End=123279566;HET=.;MAF=.;dbSNP=rs121918497;Disease=Crouzon syndrome||Info=CLASS=DM;MUT=ALT;ID=CM950462;Ref=T;Alt=G;Start=123279566;End=123279566;HET=.;MAF=.;dbSNP=rs121918497;Disease=Crouzon syndrome|Info=CLASS=DM;MUT=ALT;ID=CM950462;Ref=T;Alt=G;Start=123279566;End=123279566;HET=.;MAF=.;dbSNP=rs121918497;Disease=Crouzon syndrome
16N-0052	Index	M	2	?	?	Cortical dysplasia, epilepsy	Dysm/Dysp Panel	Negative				Info=CLASS=DM?;MUT=ALT;ID=CS107464;Ref=C;Alt=T;Start=16010732;End=16010732;HET=.;MAF=.;dbSNP=.;Disease=Cone-rod dystrophy|
16N-0053	Index	M	13	?	?	chronic inflammatory bone disease with dysmorphism	Dysm/Dysp Panel	Negative				0
16N-0054	Index	M	13	?	?	epilepsy and autism	Neuro Panel	Negative				Info=CLASS=DM;MUT=ALT;ID=CM076538;Ref=G;Alt=A;Start=44920983;End=44920983;HET=.;MAF=0.0002/1;dbSNP=rs199588440;Disease=Spastic paraplegia, autosomal recessive|
16N-0055	Index	M	12	?	?	myopathy	Neuro Panel	Positive	PLEKHG5:NM_001042664:exon5:c.292A>T:p.K98X		Hom
16N-0056	Index	F	9	Yes	?	multiple congenital anomalies	Dysm/Dysp Panel	Negative				0
16N-0057	Index	M	3	?	?	recurrent attacks of convulsions, last one was status epilepticus and admitted to ICU	Neuro Panel	Positive	SCN1A:NM_001165963:exon9:c.1177_1178insTTAC:p.R393fs		Het
16N-0058	Index	M	3	?	?	DD and congenital glaucoma, hypotonia, developmental delay	Neuro Panel	Negative				Info=CLASS=DM;MUT=ALT;ID=CM085644;Ref=G;Alt=A;Start=88929452;End=88929452;HET=.;MAF=.;dbSNP=.;Disease=Polycystic kidney disease 2|
16N-0059	Index	M	4	?	?	Seizures, developmental delay	Neuro Panel	Ambiguous (VOUS)	PMP22:NM_153322:exon3:c.277G>C:p.G93R; SHANK2:NM_133266:exon7:c.647G>A:p.R216Q		Het; Het	Info=CLASS=DM;MUT=ALT;ID=CM151129;Ref=G;Alt=A;Start=74961032;End=74961032;HET=.;MAF=.;dbSNP=.;Disease=Neurodegeration, developmental delay, failure to thrive, quadriplegia, truncal hypotonia, optic atrophy, leukoencephalopathy||Info=CLASS=DM;MUT=ALT;ID=CM151129;Ref=G;Alt=A;Start=74961032;End=74961032;HET=.;MAF=.;dbSNP=.;Disease=Neurodegeneration, developmental delay, failure to thrive, quadripleg…
16N-0060	Index	F	16	?	?	Suspected NCL	Neuro Panel	Positive (HGMD)	MRE11A:NM_005590:exon7:c.630G>C:p.W210C		Hom	Info=CLASS=DM;MUT=ALT;ID=CM050004;Ref=C;Alt=G;Start=94209484;End=94209484;HET=.;MAF=.;dbSNP=rs137852763;Disease=Ataxia telangiectasia-like disease||Info=CLASS=DM;MUT=ALT;ID=CM050004;Ref=C;Alt=G;Start=94209484;End=94209484;HET=.;MAF=.;dbSNP=rs137852763;Disease=Ataxia telangiectasia-like disease
16N-0061	Index	F	2	?	?	ACC and congenital ptosis	Dysm/Dysp Panel	Ambiguous (VOUS)	COL1A2:NM_000089:exon7:c.292C>T:p.P98S		Het	Info=CLASS=DM;MUT=ALT;ID=CM105249;Ref=C;Alt=T;Start=39250079;End=39250079;HET=.;MAF=0.0004/2;dbSNP=rs371314838;Disease=Noonan syndrome|
16N-0062	Index	F	7	?	?	GDD and brain atrophy	Neuro Panel	Positive	ITPR1:NM_002222:exon50:c.6862C>T:p.R2288X		Hom
16N-0063	Index	F	11	?	?	Rubinstein-Taybi Syndrome, autistic features	Dysm/Dysp Panel	Positive	EP300:NM_001429:exon31:c.6677G>A:p.R2226Q		Het
16N-0064	Index	M	?	?	?	intractable epilepsy	Neuro Panel	Negative				0
16N-0065	Index	F	7	?	?	suspected Rett syndrome	Neuro Panel	Negative				Info=CLASS=DM;MUT=ALT;ID=CM063050;Ref=A;Alt=C;Start=38508219;End=38508219;HET=.;MAF=.;dbSNP=rs121908680;Disease=Infantile neuroaxonal dystrophy 1|
16N-0066-A	Index (WES and panel)	F	5	?	?	respiratory chain deficiency, microcephaly and diabetes, mitochondrial complex I and IV deficiency	Neuro Panel	Negative				0
16N-0067	Index	M	5	?	?	Suspected skeletal dysplasia	Dysm/Dysp Panel	Positive	PRG4:NM_001127710:exon8:c.3502_3506del:p.R1168fs		Hom
16N-0068	Index	F	11	?	Positive	intellectual disability, seizure disorder, bronchial asthma, ciliopathy disorder	Neuro Panel	Negative				0
16N-0069	Index	F	2	?	?	epilepsy, brain atrophy, seizures	Neuro Panel	Negative				Info=CLASS=DM;MUT=ALT;ID=CM131271;Ref=C;Alt=T;Start=77570145;End=77570145;HET=.;MAF=.;dbSNP=rs546989392;Disease=Neuronal ceroid lipofuscinosis, late infantile|
16N-0070	Index	F	6	?	?	epilepsy, microcephaly and brain atrophy	Neuro Panel	Negative				0
16N-0071	Index	F	8	?	?	Roberts syndrome	Dysm/Dysp Panel	Positive (KSM)	ESCO2:NM_001017420:exon7:c.1132-7A>G		Hom	Info=CLASS=DM;MUT=ALT;ID=CS054186;Ref=A;Alt=G;Start=27646357;End=27646357;HET=.;MAF=.;dbSNP=rs80359862;Disease=Roberts syndrome|
16N-0072	Index	F	12	?	Positive	epilepsy, bronchial asthma, ciliopathy	Neuro Panel	Negative				Info=CLASS=DM;MUT=ALT;ID=CS920729;Ref=G;Alt=A;Start=86377699;End=86377699;HET=.;MAF=0.0002/1;dbSNP=rs573750741;Disease=Carbonic anhydrase deficiency||Info=CLASS=DM;MUT=ALT;ID=CS920729;Ref=G;Alt=A;Start=86377699;End=86377699;HET=.;MAF=0.0002/1;dbSNP=rs573750741;Disease=Carbonic anhydrase deficiency|Info=CLASS=DM;MUT=ALT;ID=CS920729;Ref=G;Alt=A;Start=86377699;End=86377699;HET=.;MAF=0.0002/1;dbSNP=r…
16N-0073	Index	M	4	?	?	Joubert syndrome	Neuro Panel	Negative				Info=CLASS=DM;MUT=ALT;ID=CM115508;Ref=T;Alt=C;Start=48755416;End=48755416;HET=.;MAF=.;dbSNP=rs387906625;Disease=Geleophysic dysplasia|
16N-0074	Index	M	5	?	?	epileptic encephalopathy	Neuro Panel	Ambiguous; Ambiguous	ELP2:NM_001242879:exon16:c.1855C>T:p.R619X; KDM5C:NM_001146702:exon17:c.2447A>G:p.Y816C		Het; Hemi	Info=CLASS=DM;MUT=ALT;ID=CS054186;Ref=A;Alt=G;Start=27646357;End=27646357;HET=.;MAF=.;dbSNP=rs80359862;Disease=Roberts syndrome|
16N-0075	Index	F	3	No	Negative	Dysmorphism, microcephaly, FTT, DD, ASH	Dysm/Dysp Panel	Positive	CBL:NM_005188:exon8:c.1096-1G>T		Het	Info=CLASS=DM;MUT=ALT;ID=CS150637;Ref=G;Alt=T;Start=119148875;End=119148875;HET=.;MAF=.;dbSNP=.;Disease=Noonan-like syndrome|
16N-0076	Index	M	4	?	?	GDD, dysmorphism	Neuro Panel	Ambiguous (VOUS)	DMD:NM_004011:exon7:c.982G>A:p.E328K		Hemi	0
16N-0077	Index	M	2	?	?	congenital myopathy	Neuro Panel	Ambiguous (VOUS)	SCN4A:NM_000334:exon24:c.4390G>C:p.G1464R		Het	0
16N-0078	Index	M	4	?	?	autism, global developmental delay	Neuro Panel	Ambiguous (VOUS)	DRD5:NM_000798:exon1:c.656C>T:p.S219F		Hemi	Info=CLASS=DM;MUT=ALT;ID=CM980123;Ref=C;Alt=T;Start=2864081;End=2864081;HET=.;MAF=.;dbSNP=.;Disease=Chondrodysplasia punctata|
16N-0079	Index	M	17	?	?	refractory epilepsy and GDD	Neuro Panel	Negative				0
16N-0080	Index	M	15	?	?	vacuolating leukoencephalomalacia	Neuro Panel	Ambiguous (VOUS)	FIG4:NM_014845:exon7:c.773C>G:p.S258X/FIG4:NM_014845:exon8:c.847C>T:p.R283C		Het; Het	Info=CLASS=DM;MUT=ALT;ID=CM152575;Ref=G;Alt=A;Start=111146191;End=111146191;HET=.;MAF=.;dbSNP=.;Disease=Epileptic encephalopathy|
16N-0082	Index	M	?	?	?	epilepsy, dysmorphic	Neuro Panel	Negative				0
16N-0083	Index	M	1	?	?	epilepsy, talipes and dysmorphism	Neuro Panel	Negative				Info=CLASS=DM;MUT=ALT;ID=CM067660;Ref=C;Alt=T;Start=33171463;End=33171463;HET=.;MAF=0.0002/1;dbSNP=rs72659361;Disease=Osteogenesis imperfecta, recessive||Info=CLASS=DM;MUT=ALT;ID=CM067660;Ref=C;Alt=T;Start=33171463;End=33171463;HET=.;MAF=0.0002/1;dbSNP=rs72659361;Disease=Osteogenesis imperfecta, recessive|Info=CLASS=DM;MUT=ALT;ID=CM067660;Ref=C;Alt=T;Start=33171463;End=33171463;HET=.;MAF=0.0002/1…
16N-0084	Duo (16N-0086, siblings)	F	6	?	?	coloboma, Developmental delay, cognitive delay	Neuro Panel	Negative				0
16N-0087	Index	M	2	Yes	Positive	Facial dysmorphism	Dysm/Dysp Panel	Positive	UBE3B: NM_183415:exon8:c.630+1G>T		Hom
16N-0088	Duo (16N-0089, siblings)	M	13	?	?	familial DD with thrombosis of the kidneys and brain	Neuro Panel	Negative				0
16N-0090	Index	M	9	?	?	Spastic paraplegia	Neuro Panel	Positive (KSM)	CYP2U1:uc011cfi.2:exon4:c.320A>T:p.D107V		Hom	Info=CLASS=DM;MUT=ALT;ID=CM1211488;Ref=A;Alt=T;Start=108866582;End=108866582;HET=.;MAF=.;dbSNP=rs397514513;Disease=Spastic paraplegia|
16N-0091	Index	F	4	?	?	FTT, severe microcephaly, GDD and cataract	Dysm/Dysp Panel	Positive	ERCC6:NM_000124:exon10:c.2047C>T:p.R683X		Hom	Info=CLASS=DM;MUT=ALT;ID=CM083633;Ref=G;Alt=A;Start=50690855;End=50690855;HET=.;MAF=.;dbSNP=rs121917904;Disease=Cerebro-oculo-facio-skeletal syndrome|
16N-0092	Index	F	10	?	?	epileptic encephalopathy	Neuro Panel	Negative				Info=CLASS=DM;MUT=ALT;ID=CM118220;Ref=A;Alt=G;Start=7053285;End=7053285;HET=.;MAF=.;dbSNP=.;Disease=Intellectual disability||Info=CLASS=DM;MUT=ALT;ID=CM118220;Ref=A;Alt=G;Start=7053285;End=7053285;HET=.;MAF=.;dbSNP=.;Disease=Intellectual disability|Info=CLASS=DM;MUT=ALT;ID=CM118220;Ref=A;Alt=G;Start=7053285;End=7053285;HET=.;MAF=.;dbSNP=.;Disease=Intellectual disability|Info=CLASS=DM;MUT=ALT;ID=C…
16N-0093	Index	M	14	?	?	ID and epilepsy	Neuro Panel	Negative				0
16N-0094	Index	M	15	?	?	Epilepsy	Neuro Panel	Positive	KCNMA1:NM_001271520:exon2:c.495C>A:p.C165X		Het
16N-0095	Index	Fetus	fetus	?	?	NIHF	Dysm/Dysp Panel	Ambiguous (only one recessive allele)	MAN2B1:NM_000528:exon9:c.1153C>A:p.H385N		Het	Info=CLASS=DM;MUT=ALT;ID=CM151129;Ref=G;Alt=A;Start=74961032;End=74961032;HET=.;MAF=.;dbSNP=.;Disease=Neurodegeration, developmental delay, failure to thrive, quadriplegia, truncal hypotonia, optic atrophy, leukoencephalopathy||Info=CLASS=DM;MUT=ALT;ID=CM151129;Ref=G;Alt=A;Start=74961032;End=74961032;HET=.;MAF=.;dbSNP=.;Disease=Neurodegeration, developmental delay, failure to thrive, quadriplegia…
16N-0096	Index	M	7	?	?	GDD, bilateral DDH, seizure disorder, brain dysmorphic	Neuro Panel	Negative				0
16N-0097	Index	F	2	?	?	multiple malformation, posterior fossa malformation, bilateral microtia, CHD, hypotonia, dysmorphic	Dysm/Dysp Panel	Negative				Info=CLASS=DM;MUT=ALT;ID=CM137900;Ref=G;Alt=A;Start=88908379;End=88908379;HET=.;MAF=.;dbSNP=rs371429653;Disease=Mucopolysaccharidosis IVa|
16N-0098	Index	M	2	Yes	?	FTT, severe microcephaly, GDD and cataract	Dysm/Dysp Panel	Positive	ERCC6:NM_000124:exon13:c.2569C>T:p.R857X		Hom	Info=CLASS=DM;MUT=ALT;ID=CM083635;Ref=G;Alt=A;Start=50682102;End=50682102;HET=.;MAF=.;dbSNP=.;Disease=Cerebro-oculo-facio-skeletal syndrome|
16N-0099	Index	M	12	?	?	Suspected muscular dystrophy	Neuro Panel	Ambiguous (VOUS)	LMNA:NM_001257374:exon8:c.1151C>T:p.T384M		Het	0
16N-0100	Index	M	10	Yes	Positive	Neurodegenerative disease	Neuro Panel	Ambiguous (only one recessive allele)	CYP27A1:NM_000784:exon3:c.472C>T:p.R158C		Het	0
16N-0101	Index	M	9	?	?	Autism and seizures	Neuro Panel	Negative				0
16N-0102	Index	M	3	?	?	TOF, postop stroke with resulting seizures and developmental delay	Dysm/Dysp Panel	Negative				Info=CLASS=DM;MUT=ALT;ID=CM151129;Ref=G;Alt=A;Start=74961032;End=74961032;HET=.;MAF=.;dbSNP=.;Disease=Neurodegeration, developmental delay, failure to thrive, quadriplegia, truncal hypotonia, optic atrophy, leukoencephalopathy||Info=CLASS=DM;MUT=ALT;ID=CM151129;Ref=G;Alt=A;Start=74961032;End=74961032;HET=.;MAF=.;dbSNP=.;Disease=Neurodegeration, developmental delay, failure to thrive, quadriplegia…
16N-0103 (trio)	Trio (16N-0540 and 16N-0550)	Fetus	fetus	Yes	?	Severe skeletal dysplasia on antenatal ultrasound	Dysm/Dysp Panel	Positive	INPPL1:NM_001567:exon19:c.2164delT:p.F722fs		Hom
16N-0104	Index	M	3	No	Negative	GDD and epilepsy	Neuro Panel	Positive	GRIN2A:NM_001134407:exon3:c.905C>T:p.A302V		Het
16N-0105	Index	M	13	?	?	Lissencephaly, microcephaly	Neuro Panel	Negative				0
16N-0106	Index	M	6	?	?	Ptosis and developmental delay	Neuro Panel	Negative				0
16N-0107	Index	F	10	?	?	Microcephalic short stature, lissencephaly	Neuro Panel	Negative				0
16N-0108	Index	M	?	?	Positive	Severe fatal arthrogryposis	Dysm/Dysp Panel	Negative				Info=CLASS=DM;MUT=ALT;ID=CM160411;Ref=G;Alt=A;Start=130965876;End=130965876;HET=.;MAF=.;dbSNP=.;Disease=Lennox-Gastaut syndrome|
16N-0109	Index	M	4	Yes	Positive	Short/long Thorax cavity _Short stature/short limb/normal mentally/full lips/down slant eye/macrocephaly	Dysm/Dysp Panel	Positive	LBR:NM_002296:exon12:c.1535G>A:p.R512Q		Hom
16N-0110	Index	F	6	Yes	Positive	Short state/short limb/normal mentally/full lips/down slant eye/skeletal dysplasia	Dysm/Dysp Panel	Positive	LBR:NM_002296:exon12:c.1535G>A:p.R512Q		Hom
16N-0111	Index	M	27	?	?	Severe recessive encephalopathy	Neuro Panel	Negative				0
16N-0112	Index	M	5	?	Positive	CHD, DD and seizures	Dysm/Dysp Panel	Negative				0
16N-0113	Index	F	5	?	?	Intractable seizures	Neuro Panel	Ambiguous (VOUS)	TSC2:NM_001077183:exon38:c.4937G>A:p.R1646H		Het	0
16N-0114	Index	F	26	?	?	skeletal dysmorphology	Dysm/Dysp Panel	Negative				0
16N-0115	Index	M	31	?	?	skeletal dysmorphology	Dysm/Dysp Panel	Negative				0
16N-0116	Index	Fetus	?	?	?	skeletal dysplasia	Dysm/Dysp Panel	Negative				0
16N-0117	Index	M	13	?	?	neuroregression	Neuro Panel	Negative				0
16N-0118	Index	F	10	?	?	CHD, Klippel-Feil anomaly, left Sprengel shoulder, and right radial clubbed hand	Dysm/Dysp Panel	Negative				0
16N-0119	Index	F	2	?	?	developmental delay and intractable seizures	Neuro Panel	Negative				0
16N-0120	Index	M	13	?	?	DD with seizures	Neuro Panel	Positive	SYNGAP1:NM_006772:exon5:c.490C>T:p.R164X		Het
16N-0121	Index	F	5	?	?	GDD	Neuro Panel	Negative				0
16N-0122	Index	F	1	?	?	Infantile spasm with abnormal myelination and brain atrophy	Neuro Panel	Negative			Het	0
16N-0123	Index	F	3	?	?	DD and intractable seizures ,PDA, hypothyroidism	Neuro Panel	Ambiguous (VOUS)	KDM6B:NM_001080424:exon11:c.2032C>A:p.L678M		Hom	Info=CLASS=DM;MUT=ALT;ID=CM121238;Ref=G;Alt=A;Start=38511635;End=38511635;HET=.;MAF=.;dbSNP=.;Disease=Neuroaxonal dystrophy, infantile-onset|
16N-0124	Index	M	5	?	Positive	GDD and head nodding	Neuro Panel	Negative	WDR81:NM_001163673:exon8:c.1582C>T:p.R528C		Het	Info=CLASS=DM;MUT=ALT;ID=CM129877;Ref=G;Alt=A;Start=90172792;End=90172792;HET=.;MAF=.;dbSNP=.;Disease=Acrocallosal syndrome|
16N-0125	Index	M	16	?	?	MCA	Dysm/Dysp Panel	Negative				0
16N-0126	Index	F	3	?	?	Dysmorphic facies and DDH	Dysm/Dysp Panel	Negative				0
16N-0127	Index	F	?	?	?	unexplained recurrent syndrome- spasticity , seizure disorder encephalopathy	Neuro Panel	Negative				Info=CLASS=DM;MUT=ALT;ID=CM053941;Ref=G;Alt=A;Start=50769668;End=50769668;HET=.;MAF=.;dbSNP=.;Disease=L-2-Hydroxyglutaric aciduria|
16N-0128	Trio (16N-0129 and 16N-0130)	Fetus	fetus	Yes	?	fetus with skeletal dysplasia	Dysm/Dysp Panel	Positive	PPIB:NM_000942:exon4:c.451C>T:p.Q151X		Hom	Info=CLASS=DM;MUT=ALT;ID=CM096272;Ref=G;Alt=A;Start=64449001;End=64449001;HET=.;MAF=.;dbSNP=rs121434559;Disease=Osteogenesis imperfecta|
16N-0131	Index	M	29	?	Positive	XLMR	Neuro Panel	Negative				Info=CLASS=DM;MUT=ALT;ID=CM000802;Ref=G;Alt=A;Start=29562747;End=29562747;HET=.;MAF=.;dbSNP=rs137854556;Disease=Neurofibromatosis 1||Info=CLASS=DM;MUT=ALT;ID=CM000802;Ref=G;Alt=A;Start=29562747;End=29562747;HET=.;MAF=.;dbSNP=rs137854556;Disease=Neurofibromatosis 1
16N-0132	Index	F	37	?	?	Severe ID	Neuro Panel	Negative				Info=CLASS=DM;MUT=ALT;ID=CM074604;Ref=C;Alt=T;Start=35689262;End=35689262;HET=.;MAF=.;dbSNP=rs137853306;Disease=Nemaline myopathy||Info=CLASS=DM;MUT=ALT;ID=CM074604;Ref=C;Alt=T;Start=35689262;End=35689262;HET=.;MAF=.;dbSNP=rs137853306;Disease=Nemaline myopathy|Info=CLASS=DM;MUT=ALT;ID=CM074604;Ref=C;Alt=T;Start=35689262;End=35689262;HET=.;MAF=.;dbSNP=rs137853306;Disease=Nemaline myopathy|Info=CLA…
16N-0133	Index	F	4	?	?	intractable seizures	Neuro Panel	Negative				0
16N-0134	Index	M	11	?	?	dysmorphism and DD	Neuro Panel	Negative				Info=CLASS=DM;MUT=ALT;ID=CM097505;Ref=G;Alt=C;Start=16477845;End=16477845;HET=.;MAF=0.0002/1;dbSNP=rs137852739;Disease=Sensory and autonomic neuropathy type II|
16N-0135	Index	?	4	?	?	hypotonia, DX muscular dystrophy and LGMD	Neuro Panel	Ambiguous (VOUS)	SYNE1:NM_033071:exon50:c.7553A>T:p.Q2518L		Hom	Info=CLASS=DM;MUT=ALT;ID=CM130963;Ref=G;Alt=C;Start=10024197;End=10024197;HET=.;MAF=.;dbSNP=.;Disease=Thrombocytopenia|
16N-0137	Index	M	6	?	?	ID and facial dysmorphism	Dysm/Dysp Panel	Negative				0
16N-0139	Trio (16N-0138 and 16N-0140)	Fetus	?	Yes	?	Suspected skeletal dysplasia	Dysm/Dysp Panel	Positive	PPIB:NM_000942:exon4:c.451C>T:p.Q151X		Hom	Info=CLASS=DM;MUT=ALT;ID=CM096272;Ref=G;Alt=A;Start=64449001;End=64449001;HET=.;MAF=.;dbSNP=rs121434559;Disease=Osteogenesis imperfecta|
16N-0141	Duo (16N-0142, siblings)	M	13	Yes	Positive	intractable epilepsy and global developmental delay	Neuro Panel	Ambiguous (VOUS)	SCN8A:NM_001177984:exon18:c.3377T>G:p.L1126R		Hom	Info=CLASS=DM;MUT=ALT;ID=CM984098;Ref=C;Alt=A;Start=107431504;End=107431504;HET=.;MAF=.;dbSNP=rs121913032;Disease=Diarrhea, congenital chloride||Info=CLASS=DM;MUT=ALT;ID=CM984098;Ref=C;Alt=A;Start=107431504;End=107431504;HET=.;MAF=.;dbSNP=rs121913032;Disease=Diarrhea, congenital chloride
16N-0143	Index	F	7	?	?	DD	Dysm/Dysp Panel	Negative				0
16N-0144	Index	F	5	Yes	Positive	DD, microcephaly and dysmorphism	Dysm/Dysp Panel	Negative				0
16N-0145 same as 16W-0209	Index	F	2	?	Positive	undiagnosed neuromuscular disorder- congenital hypotonia global -developmental delay	Neuro Panel	Negative				0
16N-0146	Index	F	1	?	?	Rhizomelic chondrodysplasia punctata	Dysm/Dysp Panel	Negative				Info=CLASS=DM;MUT=ALT;ID=CM960803;Ref=G;Alt=A;Start=65435316;End=65435316;HET=.;MAF=.;dbSNP=.;Disease=Mucopolysaccharidosis VII|
16N-0147	Index	F	1	?	Positive	severe brain malformation	Neuro Panel	Negative				Info=CLASS=DM;MUT=ALT;ID=CM097421;Ref=G;Alt=C;Start=88887520;End=88887520;HET=.;MAF=.;dbSNP=.;Disease=Wolcott-Rallison syndrome|
16N-0148	Index	M	12	?	?	downslanting eyes, high arched palate, dysmorphology	Dysm/Dysp Panel	Ambiguous (VOUS)	MEGF8:NM_001410:exon31:c.5377G>A:p.G1793R		Hom	Info=CLASS=DM;MUT=ALT;ID=CM970558;Ref=C;Alt=T;Start=88434730;End=88434730;HET=.;MAF=.;dbSNP=rs199847983;Disease=Krabbe disease||Info=CLASS=DM;MUT=ALT;ID=CM970558;Ref=C;Alt=T;Start=88434730;End=88434730;HET=.;MAF=.;dbSNP=rs199847983;Disease=Krabbe disease|Info=CLASS=DM;MUT=ALT;ID=CM970558;Ref=C;Alt=T;Start=88434730;End=88434730;HET=.;MAF=.;dbSNP=rs199847983;Disease=Krabbe disease
16N-0149	Index	F	4	?	?	skeletal dysplasia, ribs fusion, ear deformity, cleft palate, absent uterus, vagina, choanal atresia	Dysm/Dysp Panel	Positive	KMT2A:NM_001197104:exon4:c.3248G>A:p.R1083Q		Het
16N-0150	Index	F	8	?	Negative	hypotonia global -developmental delay	Neuro Panel	Negative			Het	0
16N-0151	Index	M	8	?	?	intractable epilepsy and global developmental delay	Neuro Panel	Negative				0
16N-0152	Index	F	7	?	?	Autistic	Neuro Panel	Negative				0
16N-0153	Index	F	5	?	?	severe microcephaly and epilepsy	Neuro Panel	Ambiguous (VOUS)	CSF1R:NM_001288705:exon18:c.2512G>A:p.V838I		Het	Info=CLASS=DM;MUT=ALT;ID=CM101820;Ref=A;Alt=G;Start=87289899;End=87289899;HET=.;MAF=.;dbSNP=rs63750818;Disease=Amyotrophic lateral sclerosis, PMA variant|
16N-0154	Index	M	13	?	?	ID boy with ADHD	Neuro Panel	Negative				0
16N-0159	Index	M	4	?	Negative	delay, speech delay, mild dystrophy, squint, ADHD, no seizures	Neuro Panel	Ambiguous (VOUS)	ARID1A:NM_006015:exon12:c.3302A>G:p.Y1101C		Het	Info=CLASS=DM;MUT=ALT;ID=CM099732;Ref=G;Alt=A;Start=128842794;End=128842794;HET=.;MAF=.;dbSNP=rs267607235;Disease=Neuronal ceroid lipofuscinosis, late infantile|
16N-0161	Index	F	3	No (same tribe)	Negative	VSD, epilepsy, GDD and microcephaly	Dysm/Dysp Panel	Positive	KMT2A:NM_001197104:exon3:c.3094G>T:p.A1032S		Het
16N-0162	Index	F	10	Yes	Negative	intellectual disability	Neuro Panel	Negative				Info=CLASS=DM;MUT=ALT;ID=CM890115;Ref=G;Alt=T;Start=48240462;End=48240462;HET=.;MAF=.;dbSNP=rs121909792;Disease=Rickets, vitamin D resistant|
16N-0163	Index	M	3	Yes	?	child with DD. Normocephalic, brachycephaly and mild facial dysmorphism, mild central hypotonia	Neuro Panel	Negative				0
16N-0164	Index	M	2	?	?	micrognathia, depressed nasal bridge, short philtrum, short neck, low set ears	Dysm/Dysp Panel	Positive	FGFR2:NM_001144916:exon5:c.598G>A:p.A200T		Het
16N-0165	Index	F	5	Yes	?	GDD and epilepsy	Neuro Panel	Negative				0
16N-0166	Index	M	3	?	?	respiratory problems and white matter disease	Neuro Panel	Negative				0
16N-0167	Index	M	11	?	?	ID/autism	Neuro Panel	Ambiguous (only one recessive allele)	LAMB1:NM_002291:exon22:c.2951C>G:p.T984R		Het	0
16N-0168	Index	M	4	?	?	GDD and deafness	Neuro Panel	Positive	SYNGAP1:NM_006772:exon7:c.739C>T:p.Q247X		Het
16N-0169	Index	M	33	?	?	Bilateral patellar dislocation	Dysm/Dysp Panel	Positive	FLNB:NM_001164317:exon21:c.3482C>T:p.A1161V	NC_000003.11:g.58109175C>T	Het
16N-0170	Index	M	5	?	?	ID and dystonia	Neuro Panel	Ambiguous (VOUS)	ARID1B:NM_020732:exon3:c.1776+4A>G		Het
16N-0171	Trio (16N-0172 and 16N-0173)	F	1	Yes	?	WWS (high CK and microlissencephaly)	Neuro Panel	Negative			Hom
16N-0174	Index	M	3	?	?	leukodystrophy	Neuro Panel	Ambiguous (VOUS)	SEPSECS:NM_016955:exon11:c.1339G>A:p.V447M		Hom
16N-0175	Index	F	3	?	?	CHD, brain atrophy and choanal atresia	Dysm/Dysp Panel	Negative
16N-0176	Index	F	2	?	?	infantile spasm	Neuro Panel	Negative
16N-0177	Index	M	5	?	?	Developmental delay and seizures with normal MRI	Neuro Panel	Ambiguous (VOUS)	FOXP2:NM_001172767:exon2:c.199C>G:p.Q67E		Hom
16N-0178-A	Index	M	3	?	?	corneal dystrophy r/o MPS	Dysm/Dysp Panel	Negative
16N-0179	Index	F	7	?	?	Autism and coarse facial features	Neuro Panel	Negative			Het
16N-0180	Index	M	3	?	?	microcephaly and dysmorphic facies	Dysm/Dysp Panel	Negative
16N-0181	Index	M	4	?	?	global developmental delay, speech delay, hypotonia, seizures, ptosis and optic disc edema, congenital heart disease , right UPJ obstruction with grade V hydronephrosis and dysmorphic features	Neuro Panel	Negative
16N-0182	Trio (16N-0183 and 16N-0184)	Fetus	?	?	?	fetus with absent vermis, microcephaly and ACC	Neuro Panel	Negative
16N-0185	Index	F	12	?	Positive	neuroregression	Neuro Panel	Positive	PLA2G6:NM_001004426:exon13:c.1771C>T:p.R591X		Hom	Info=CLASS=DM;MUT=ALT;ID=CM121238;Ref=G;Alt=A;Start=38511635;End=38511635;HET=.;MAF=.;dbSNP=.;Disease=Neuroaxonal dystrophy, infantile-onset|
16N-0186	Index	M	2	Yes	Negative	seizures and DD	Neuro Panel	Positive (published)	GABRD:NM_000815:exon8:c.875C>T:p.T292M		Hom
16N-0187	Index	F	2	?	?	Infant with severe hypotonia and positive FHx, suggestive of SMA	Neuro Panel	Negative
16N-0188	Index	M	3	?	?	cataract, imperforate anus, DD and positive FHx	Dysm/Dysp Panel	Ambiguous (VOUS)	KAT6B:NM_001256468:exon18:c.4807G>A:p.E1603K		Hom
16N-0189	Index	M	16	?	?	GDD	Neuro Panel	Negative
16N-0190	Index	M	7	?	?	a child with suspected SPG	Neuro Panel	Ambiguous (VOUS)	SCO2:NM_001169109:exon2:c.667G>A:p.D223N		Hom
16N-0191	Index	M	5	?	?	Epilepsy with normal development	Neuro Panel	Negative
16N-0192	Index	F	3	?	?	recurrence of NTD	Neuro Panel	Negative
16N-0193	Index	M	10	?	?	dx muscular dystrophy	Neuro Panel	Positive	DMD:NM_004011:exon16:c.2269C>T:p.R757X		Hemi	Info=CLASS=DM;MUT=ALT;ID=CM940356;Ref=G;Alt=A;Start=32235179;End=32235179;HET=.;MAF=.;dbSNP=rs128626250;Disease=Muscular dystrophy, Duchenne||Info=CLASS=DM;MUT=ALT;ID=CM940356;Ref=G;Alt=A;Start=32235179;End=32235179;HET=.;MAF=.;dbSNP=rs128626250;Disease=Muscular dystrophy, Duchenne|Info=CLASS=DM;MUT=ALT;ID=CM940356;Ref=G;Alt=A;Start=32235179;End=32235179;HET=.;MAF=.;dbSNP=rs128626250;Disease=Musc…
16N-0196-A	Index	F	1	?	?	NKH	Neuro Panel	Negative	GLDC:NM_000170:exon3:c.411_412insAATA:p.Y138fs		Hom
16N-0197	Index	M	5	?	?	infant has hypotonia and DDH	Neuro Panel	Negative
16N-0198	Index	F	4	No	Positive	GDD	Neuro Panel	Negative
16N-0199	Index	M	11	?	?	Unusual combination of ID, polydactyly and vitiligo	Dysm/Dysp Panel	Negative
16N-0200	Index	M	10	?	?	ID	Neuro Panel	Ambiguous (VOUS)	TUBA8:NM_001193414:exon5:c.1066A>T:p.R356W		Hom
16N-0201	Index	F	11	?	?	idiopathic opsoclonus myoclonus syndrome	Neuro Panel	Negative
16N-0202	Index	M	9	?	?	Intellectual disability, delay, autistic features	Neuro Panel	Negative
16N-0203	Index	F	9	Yes	Positive	nystagmus, contractures, syndactyly	Neuro Panel	Negative
16N-0204	Index	F	12	Yes	Negative	Scoliosis, Muscle weakness, congenital, distal weakness , absent DTR, hammertoe, pes cavus?, CMT, not similar FH	Neuro Panel	Positive (ClinVar)	PMP22:NM_153322:exon4:c.449G>T:p.G150V		Het
16N-0205	Index	F	8	?	?	Dysmorphic - hypothyroidism ,bridge arched eyebrows with facial hypoplasia, large PDA, recurrent chest infection	Dysm/Dysp Panel	Negative
16N-0206	Index	M	19	?	?	H/o progressive spastic weakness of both legs form 10 years, normal intellect normal hearing vision, upper limbs normal, MRI spine: Diffuse mild atrophy of cord	Neuro Panel	Negative
16N-0207	Index	M	6	Yes	?	A 5 years old boy with Global developmental delay. Microcephaly, Seizures, Subtle dysmorphic features like deep set eyes, full cheeks, B/L epicanthic folds, low set ears, brachycephaly, aplasia cutis, syndactyly of the 2"d and 3rd toes, Hypoplastic corpus callosum and Delayed myelination, Hypospadias s/p repair, undescended testis s/p orchidopexy, failure to thrive with Growth Parameters all belo…	Dysm/Dysp Panel	Ambiguous (VOUS)	EP300:NM_001429:exon7:c.1552G>C:p.G518R		Het
16N-0208	Index	M	1	Yes	Positive	5 weeks preterm baby, Dysmorphism and multiple jejunal atresia, congenital anomalies, small right kidney, multiple failed extubation, small for gestational age	Dysm/Dysp Panel	Negative
16N-0209	Index	F	14	?	Positive	global developmental delay, seizures since age of 5y, now severe intellectual disability and microcephaly	Neuro Panel	Positive	GRIK2:NM_001166247:exon14:c.2179C>T:p.R727X		Hom
16N-0210	Index	F	5	?	Positive	central hypotonia, peripheral hypertonia, brisk reflexes and spasticity	Neuro Panel	Positive (KSM)	CYP2U1:uc003hyp.3:exon2:c.947A>T:p.D316V,CYP2U		Hom	Info=CLASS=DM;MUT=ALT;ID=CM1211488;Ref=A;Alt=T;Start=108866582;End=108866582;HET=.;MAF=.;dbSNP=rs397514513;Disease=Spastic paraplegia|
16N-0211	Index	M	3	?	?	GDD, infantile hypotonia with progressive spasticity - now spastic quadriparesis with marked delay in gross motor skills, normal speech and cognitive skills	Neuro Panel	Negative
16N-0212	Index	F	8	?	?	neurodegenerative disease juvenile onset (many symptoms add all?)	Neuro Panel	Negative
16N-0213	Index	F	7	Yes	Positive	Dysmorphism, epilepsy and ID, Pitt-Hopkins like	Neuro Panel	Negative
16N-0214	Index	M	1	Yes	?	FTT and severe brain malformations, neuronal migration disorder	Neuro Panel	Ambiguous (VOUS)	FLVCR2:NM_001195283:exon7:c.661G>A:p.A221T		Hom
16N-0215	Index	F	10	No	Negative	Severe dysmorphism, overgrowth and ID. Pitt - Hopkins Syndrome	Neuro Panel	Negative
16N-0216	Index	M	4	Yes	Positive	Peter plus syndrome	Dysm/Dysp Panel	Ambiguous (VOUS)	HSPG2:NM_001291860:exon22:c.2750G>A:p.R917Q,		Hom
16N-0217	Index	F	9	?	?	Speech delay, learning disability. white matter changes	Neuro Panel	Ambiguous (VOUS)	KCNT1:NM_001272003:exon18:c.2043C>A:p.D681E		Het
16N-0218	Index	F	21	?	?	Limb Girdle Muscular Dystrophy	Neuro Panel	Negative
16N-0219	Index	?	?	?	?	ID	WES	Negative			Het; Het
16N-0220	Index	F	2	No	?	DD and seizures with negative FHx, speech delay, gross motor delay, hypogenesis	Neuro Panel	Negative
16N-0221	Index	M	6 months	?	?	Auriculocondylar syndrome , dysmorphic features, severe micrognathia, coarse facial features depression nasal bridge proptosis	Dysm/Dysp Panel	Negative
16N-0221	Index	M	6 months	?	?	Auriculocondylar syndrome , dysmorphic features, severe micrognathia, coarse facial features depression nasal bridge proptosis	Dysm/Dysp Panel	Negative
16N-0222	Index	M	13	No	Negative	Classical myasthenia, Bilateral ptosis with easy fatigability since age of 2	Neuro Panel	Positive	CHRNA1:NM_000079:exon5:c.440_444del:p.Y147fs		Het
16N-0224	Index	M	still birth	Yes	Negative	Short limbs, dysplasia Thanatophoric	Dysm/Dysp Panel	Positive	FGFR3:NM_000142:exon9:c.1118A>G:p.Y373C		Het	Info=CLASS=DM;MUT=ALT;ID=CM960657;Ref=A;Alt=G;Start=1806099;End=1806099;HET=.;MAF=.;dbSNP=rs121913485;Disease=Thanatophoric dwarfism||Info=CLASS=DM;MUT=ALT;ID=CM960657;Ref=A;Alt=G;Start=1806099;End=1806099;HET=.;MAF=.;dbSNP=rs121913485;Disease=Thanatophoric dwarfism|Info=CLASS=DM;MUT=ALT;ID=CM960657;Ref=A;Alt=G;Start=1806099;End=1806099;HET=.;MAF=.;dbSNP=rs121913485;Disease=Thanatophoric dwarfism…
16N-0225	Trio (16N-0226 and 16N-0227)	M	2 months	?	Positive	Suspected hypoxic ischemic brain insult, PDA, Pierre robin sequence	WES	Positive trio	COX7A2L:NM_004718:exon2:c.130A>T:p.K44X		Hom
16N-0228	Trio (16N-0229 and 16N-0230)	Fetus	?	Yes	?	lethal skeletal dysplasia	Dysm/Dysp Panel	Positive	COL1A2:NM_000089:exon30:c.1747G>C:p.G583R		Het
16N-0231	Index	M	4	Yes	Negative	Global developmental delay, Central hypotonia, Dysmorphic features, Club-feet.	WES	Positive	SALL1:NM_001127892:exon2:c.186_187insAGCAGCAGCAGCAGC:p.G63delinsSSSSSG	NC_000016.9:g.51175655_51175656insGCTGCTGCTGCTGCT	Het
16N-0232	Index	F	6 months	No	Positive	Failure to thrive, fine/gross motor delay, speech delay, learning disability	WES	Ambiguous (VOUS)	CACNA1B:NM_000718:exon45:c.6377G>A:p.R2126H; CACNA1B:NM_000718:exon46:c.6935A>G:p.N2312S		Het; Het
16N-0233	Index	M	14	Yes	Positive	small eyes, unusual expressions, large mouth	Dysm/Dysp Panel	Positive (HGMD)	HSPG2: NM_005529:exon82:c.11208-7G>A		Hom	Info=CLASS=DM;MUT=ALT;ID=CS065571;Ref=C;Alt=T;Start=22158296;End=22158296;HET=.;MAF=.;dbSNP=.;Disease=Schwartz-Jampel syndrome type 1|
16N-0234	Index	F	2	?	?	Multiple congenital anomalies, microcephaly. Grow delay, hypertelorism, depressed nasal bridge, low set elongated ears, language delay , mild hypotonia	Dysm/Dysp Panel	Negative
16N-0235	Index	F	8	Yes	Positive	feet ectrodactyly, thumb polydactyly, left index camptodactyly, 2 missing digits in both feet(lobster feet),hypertelorism, broad nasal bridge, normal development	Dysm/Dysp Panel	Positive	WNT10B:NM_003394:exon4:c.338-1G>C		Hom
16N-0236	Index	Fetus	Fetus	Yes	Positive	Terminated pregnancy with severe cystic hygroma and severe micromelia	Dysm/Dysp Panel	Positive	SLC26A2:NM_000112:exon3:c.1010_1012del:p.337_338del		Hom
16N-0239	Trio (16N0237 and 16N-0238)	Fetus	?	Yes	?	fetal akinesia	WES	Positive trio	NEB:NM_001271208:exon79:c.11806-1G>A	NC_000002.11:g.152467381C>T	Hom
16N-0240	Trio (16N-0241 and 16N0242)	Fetus	36 week	Yes	?	clubbing and clenching hand, empty stomach and severe polyhydramnios	WES	Positive trio	BTBD9:NM_001172418:exon6:c.1015C>T:p.R339X	NC_000006.11:g.38370642G>A	Hom
16N-0243	Index	M	2	Yes	Negative	no skin lesions, abnormal hair- blond, failure to thrive, growth retardation/short structure, speech delay, fine motor delay, brain atrophy, spasticity, IUGR, low set ear micro	WES	Positive (KSM)	ADAT3:NM_138422:exon2:c.430G>A:p.V144M	NC_000019.10:g.1912477G>A	Hom	Info=CLASS=DM;MUT=ALT;ID=CM135495;Ref=G;Alt=A;Start=1912476;End=1912476;HET=.;MAF=.;dbSNP=.;Disease=Intellectual disability & strabismus|
16N-0245	Index	F	2	?	?	cerebellar ataxia nystagmus	Neuro Panel	Ambiguous (only one recessive allele)	AHI1:NM_001134830:exon14:c.2172A>G:p.I724M (pathogenic but het)		Het
16N-0246	Index	F	10	?	Positive	microcephaly, speech delay, intellectual delay, learning disability, Facial dysmorphism	WES	Ambiguous (only one recessive allele)	DHCR7:NM_001163817:exon4:c.99-4G>A		Het
16N-0247	Index	M	?	Yes	Negative	speech delay, intellectual/mental delay, learning disability, recurrent fever, seizures ,GTC epilepsy	WES	Ambiguous	KMT2C:NM_170606:exon36:c.6589C>A:p.Q2197K		Het
16N-0248	Index	M	7	?	?	Left TMJ ankylosis ?infection-induced	Dysm/Dysp Panel	Negative
16N-0249	Index	F	13	?	?	skeletal dysplasia, very mild speech delay, gross motor delay, learning disability, facial dysmorphism	WES	Ambiguous (novel candidate)	RILPL2:NM_145058:exon1:c.161C>T:p.A54V		Hom
16N-0250	Index	M	6 months	?	?	severe micrognathia, dysmorphic facies and normal IQ. microcephaly, no skeletal dysplasia	Dysm/Dysp Panel	Positive	POLR1D:NM_015972:exon2:c.388G>T:p.E130X		Het
16N-0251	Index	Fetus	?	Yes	Negative	Ultrasound suggestive of fetal akinesia, deformation sequence, Arthrogryposis related abnormality, multiple pterygium syndrome, kyphoscoliosis, very small chest, fixed flex deformity of arms and legs with webbing of the joints, rocker bottom and clubbed feet, clinched hands, polyhydramnios	Dysm/Dysp Panel	Negative
16N-0252	Index	Fetus	?	No	?	Biparietal diameter> 95% for gestational age, other measurements were small for gestational age, Micromelia, all long bones were short& bowed(humorous, femur, radius, ulna, fibula&tibia)generalize hypo-mineralization. there is fracture seen by ultrasound of the femur. narrow chest, impression by ultrasound- lethal skeletal dysplasia, male fetus, stillbirth	Dysm/Dysp Panel	Positive	COL1A2:NM_000089:exon30:c.1747G>C:p.G583R		Het
16N-0253	Index	M	18	Yes	Negative	Muscle pain following exercise for few years rhabdomyolysis, asymptomatic otherwise, no muscle atrophy or hypertrophy, no tenderness, Ck on last visit >15000 following exercise, power is good on examination	WES	Ambiguous (novel candidate)	ADGRG7:NM_032787:exon2:c.170C>A:p.T57N		Hom
16N-0254	Index	F	5	?	?	Fine, Gross motor delay, speech delay, intellectual/ mental delay	Neuro Panel	Ambiguous (VOUS)	CCDC88C:NM_001080414:exon25:c.4334C>T:p.P1445L	NC_000014.8:g.91755556G>A	Hom
16N-0255	Index	F	3	?	?	Atrial septal defect, cleft lip/palate, Pierre robin sequence	WES	Positive	DENND4B:NM_014856:exon18:c.2702_2703insGCAGC:p.Q901fs		Het
16N-0256	Index	M	9	?	?	Atrial septal defect, Fine, Gross motor delay, speech delay, severe intellectual/ mental delay	Dysm/Dysp Panel	Negative
16N-0257	Index	M	3	Yes	?	Failure to thrive, gross motor delay, speech delay, hypotonia, seizures, triangular face pointed chin	WES	Negative
16N-0258	Index	M	51	?	?	ataxia	Neuro Panel	Negative
16N-0259	Index	Fetus	27wks	Yes	Positive	fetal anomalies, skeletal dysplasia(very short bone, fractures,	Dysm/Dysp Panel	Positive	TRIP11:NM_004239:exon6:c.763C>T:p.R255X		Hom
16N-0260	Index	M	7	No	Negative	severe intellectual/ mental delay, autistic features, Hypotonia	Neuro Panel	Positive (KSM)	C12orf57:NM_001301837:exon1:c.1A>G:p.M1V		Hom	Info=CLASS=DM;MUT=ALT;ID=CM118220;Ref=A;Alt=G;Start=7053285;End=7053285;HET=.;MAF=.;dbSNP=.;Disease=Intellectual disability||Info=CLASS=DM;MUT=ALT;ID=CM118220;Ref=A;Alt=G;Start=7053285;End=7053285;HET=.;MAF=.;dbSNP=.;Disease=Intellectual disability|Info=CLASS=DM;MUT=ALT;ID=CM118220;Ref=A;Alt=G;Start=7053285;End=7053285;HET=.;MAF=.;dbSNP=.;Disease=Intellectual disability|Info=CLASS=DM;MUT=ALT;ID=C…
16N-0261	Index	F	8	Yes	Positive	microcephaly, intellectual mental delay, hypotonia seizures GTC	Neuro Panel	Ambiguous (VOUS)	DPAGT1:NM_001382:exon6:c.729-4A>C		Hom
16N-0261	Index	F	8	Yes	Positive	microcephaly, intellectual mental delay, hypotonia seizures GTC	Neuro Panel	Ambiguous (VOUS)	DPAGT1:NM_001382:exon6:c.729-4A>C		Hom
16N-0262	Trio (16N-0263, 16N-0264 and 16N-0265, two parents and two affected children)	M	10	?	Positive	microcephaly, speech delay, autism spectrum disorder, stereotypic behavior	WES	Ambiguous (VOUS)	DNHD1:NM_144666:exon36:c.11815G>A:p.A3939T		Hom
16N-0266	Index	F	2	?	?	Hypotonia, ataxia	Neuro Panel	Negative
16N-0269	Index	F	2	?	?	Suspected pyridoxine-dependent epilepsy	Neuro Panel	Ambiguous (VOUS)	RGS7:NM_001282773:exon12:c.817A>G:p.R273G
16N-0270	Index	F	4	No	?	muscle weakness, congenital myopathy	Neuro Panel	Negative
16N-0273	Index	?	?	?	?	Dysmorphic facies and CHD	WES	Positive (HGMD)	PTPN11:NM_002834:exon13:c.1530G>T:p.Q510H		Het
16N-0274	Index	M	18m	No	Positive	EIEE	WES	Negative
16N-0275	Index	F	6 months	Yes	Positive	chondrodysplasia punctata, Rhizomelic dwarf	Dysm/Dysp Panel	Ambiguous (VOUS)	LBR:NM_002296:exon12:c.1535G>A:p.R512Q		Hom
16N-0276	Index	F	3	Yes	Positive	Arthrogryposis	WES	Positive	KIAA1109:NM_015312:exon32:c.5194T>C:p.C1732R		Hom
16N-0277	Duo (spouse of 16N-0279)	M	33	Yes	Positive	Lost one child with OI and another with EB	WES	Positive	ITGB4:NM_001005619:exon24:c.2854delC:p.P952fs (explains the EB) P3H1:NM_001146289:exon2:c.570_571del:p.S190fs (explains OI) THSD1:NM_018676:exon4:c.1091G>A:p.R364H (explains the cystic hygroma)		Het/Het/Het
16N-0278	index	?	?	?	?	ID	Reflex WES	Positive (KSM)	ADAT3:NM_138422:exon2:c.430G>A:p.V144M		Hom	Info=CLASS=DM;MUT=ALT;ID=CM135495;Ref=G;Alt=A;Start=1912476;End=1912476;HET=.;MAF=.;dbSNP=.;Disease=Intellectual disability & strabismus|
16N-0280	index	M	5	Yes	Negative	GDD, epilepsy and CHD	WES	Ambiguous (novel candidate)	EP400:NM_015409:exon47:c.8226_8227insGCAACAG:p.Q2742fs		Het
16N-0281	Index	M	5	Yes	Negative	fine/ gross motor delay, speech delay, intellectual disability, mental delay, learning disability, developmental regression, hypotonia, seizures, spasticity, mild optic atrophy, severe leukodystrophy	Neuro Panel	Positive	GALC:NM_001201401:exon8:c.847G>A:p.A283T		Hom	Info=CLASS=DM;MUT=ALT;ID=CM162981;Ref=C;Alt=T;Start=88431966;End=88431966;HET=.;MAF=.;dbSNP=.;Disease=Krabbe disease|
16N-0282=WES-0032	Index	F	3	Yes	Positive	Growth retardation/short stature, microcephaly, fine /gross motor delay, speech delay, hypotonia, MRI brain atrophy, prematurity, IUGR	WES	Positive	VPS13B: NM_015243.2: Exon 9: c.1219C>T; p.Q407X		Hom	Info=CLASS=DM;MUT=ALT;ID=CM041268;Ref=C;Alt=T;Start=100146872;End=100146872;HET=.;MAF=.;dbSNP=rs386834070;Disease=Cohen syndrome|
16N-0283	index	F	5	No	Positive	ID and autism	Reflex WES	Ambiguous (VOUS)	NRXN2:NM_138732:exon8:c.1625G>A:p.G542D		Het
16N-0284-A	Index	M	3	?	?	hypotonia, seizures, dysmorphic features	Neuro Panel	Negative
16N-0284-B	Index	M	3	?	?	hypotonia, seizures, dysmorphic features	Dysm/Dysp Panel	Ambiguous (VOUS)	IDS:NM_000202:exon7:c.937C>T:p.R313C		Hom
16N-0285-A	Index	M	12	?	?	autistic features, developmental delay	Neuro Panel	Negative
16N-0285-B	Index	M	12	?	?	autistic features, developmental delay	Dysm/Dysp Panel	Negative
16N-0286	Index	M	6	No	Positive	Fine/gross motor delay, speech delay, hypotonia	WES	Negative
16N-0287	index	M	6	Yes	?	developmental regression, seizures, epilepsy, global developmental delay	WES	Ambiguous (VOUS)	SPG11:NM_001160227:exon6:c.1270C>A:p.P424T		Hom
16N-0288	Index	F	4	Yes	Positive	Microcephaly, speech delay, short structure, FTT	Neuro Panel	Positive	CDK5RAP2:NM_001272039:exon28:c.3982C>T:p.R1328X		Hom
16N-0288	index	F	4	Yes	Positive	Microcephaly, speech delay, short structure, FTT	Neuro Panel	Negative
16N-0289	index	?	?	?	?	multiple epiphyseal dysplasia	WES	Ambiguous (novel candidate)	PTPN12:NM_001131009:exon12:c.904C>T:p.R302X		Het
16N-0290	index	F	7	?	?	GDD, epilepsy and profound hearing loss	WES	Negative
16N-0291 (duo)	Duo (spouse of 16N-0303)	M	28	?	?	Father of an affected child	WES	Ambiguous (novel candidate)	WDYHV1:NM_001283024:exon5:c.256C>T:p.R86X		Het
16N-0292=WES-0039	index	M	2	?	?	Suspected SMA	WES	Positive	SURF1:NM_001280787:exon8:c.518_519del:p.S173fs		Hom
16N-0293=WES-0040	index	?	?	?	?	Developmental delay	WES	Ambiguous (VOUS)	KPNA7:NM_001145715:exon6:c.865G>C:p.V289L		Hom
16N-0294 (trio)	Trio (16N-0295 and 16N-0296)	Fetus	?	?	?	severe dysplasia	Dysm/Dysp Panel	Positive	COL1A1:NM_000088:exon35:c.2399G>A:p.G800E		Het
16N-0298	Index	F	10	?	?	short stature, spondyloepimetaphyseal dysplasia	WES	Positive (KSM)	RAB33B:NM_031296:exon1:c.136A>C:p.K46Q		Hom	Info=CLASS=DM;MUT=ALT;ID=CM126178;Ref=A;Alt=C;Start=140375485;End=140375485;HET=.;MAF=.;dbSNP=.;Disease=Dyggve-Melchior-Clausen syndrome|
16N-0299	Index	F	2	Yes	Positive	heterochromia, GDD, deafness,	WES	Positive	SOX10:NM_006941:exon2:c.404delG:p.S135fs		Het
16N-0300	Index	M	2	Yes	Negative	developmental delay, dysmorphic, hypertelorism, low set ears, ear tag, long philtrum, other extremities	WES	Ambiguous (novel candidate)	DMAP1:NM_019100:exon9:c.1175G>A:p.R392Q		Het
16N-0301	Index	M	2	Yes	Negative	developmental delay, seizure disorder	WES	Ambiguous (novel candidate)	SIAH1:NM_001006610:exon1:c.91_91del:p.E31fs		Hom
16N-0302	Index	M	10	No	Negative	fine motor delay, gross motor delay, speech delay, intellectual disability/MR, hypertonia, seizures GTC	Neuro Panel	Ambiguous (VOUS)	PHF8:NM_001184896:exon13:c.1568A>G:p.K523R		Hemi
16N-0304	index	?	?	?	?	Hypotonia	WES	Positive (KSM)	AHI1:NM_001134830:exon8:c.1328T>A:p.V443D		Hom	Info=CLASS=DM;MUT=ALT;ID=CM042286;Ref=A;Alt=T;Start=135776888;End=135776888;HET=.;MAF=.;dbSNP=rs121434350;Disease=Joubert syndrome|
16N-0305	index	?	?	?	?	global developmental delay, spasticity and microcephaly	WES	Ambiguous (only one recessive allele)	MFN2:NM_001127660:exon8:c.820C>T:p.R274W		Het
16N-0306	index	M	12	?	?	Psychomotor regression and optic atrophy	WES	Negative
16N-0307	index	?	?	?	?	DD, epilepsy, chorioretinal degeneration	Reflex WES	Ambiguous (VOUS)	NDST1:NM_001301063:exon3:c.985C>T:p.R329C		Hom
16N-0308	Index	M	5	Yes	?	Dysmorphic, microcephaly, fine motor delay, gross motor delay, speech delay, learning disability, deep sealed eyes, prominent tip of nose, thin lips, ear bit (R), significantly broad thumbs, features suggestive of Rubinstein Taybi syndrome.	Dysm/Dysp Panel	Negative
16N-0309=WES-0050	index	?	?	?	?	GDD	WES	Negative
16N-0310=WES-0051	index	?	?	?	?	?DD	WES	Negative
16N-0311	Index	M	5	No	Negative	Abnormal development and abnormal brain, speech delay, hypomyelination, seizures GTC	Neuro Panel	Ambiguous (VOUS)	SPG11:NM_001160227:exon26:c.4561T>C:p.S1521P		Het
16N-0312	index	?	?	?	?	Microcephaly	WES	Ambiguous (novel candidate)	CABP1:NM_001033677:exon4:c.922C>T:p.R308X		Het
16N-0313	index	?	?	?	?	DD, lactic acidosis	WES	Positive (KSM)	FBXL4:NM_012160:exon8:c.1698A>G:p.I566M C19orf47:NM_001256440:exon7:c.602G>A:p.R201H		Hom
16N-0314	Index	F	11	Yes	Positive	Failure to thrive, growth retardation/short stature, fine motor delay, speech delay, intellectual disability/MR, learning disability, external ear malformation, facial dysmorphism, prematurity, IUGR, dysmorphic syndrome	Dysm/Dysp Panel	Negative
16N-0315	index	M	1	No	?	Severe lactic acidosis in newborn.	WES	Positive (only one dx)	G6PD:NM_000402:exon6:c.653C>T:p.S218F,G6PD:NM_001042351:exon6:c.563C>T:p.S188F		Het; Het	Info=CLASS=DM;MUT=ALT;ID=CM880032;Ref=G;Alt=A;Start=153762634;End=153762634;HET=.;MAF=.;dbSNP=rs5030868;Disease=Glucose-6-phosphate dehydrogenase deficiency||Info=CLASS=DM;MUT=ALT;ID=CM880032;Ref=G;Alt=A;Start=153762634;End=153762634;HET=.;MAF=.;dbSNP=rs5030868;Disease=Glucose-6-phosphate dehydrogenase deficiency|Info=CLASS=DM;MUT=ALT;ID=CM880032;Ref=G;Alt=A;Start=153762634;End=153762634;HET=.;MA…
16N-0316	index	M	10	Yes	Negative	Failure to thrive, microcephaly, fine motor delay, speech delay, agenesis of corpus callosum, lactic academia	WES	Positive (KSM)	FBXL4:NM_012160:exon8:c.1698A>G:p.I566M		Hom
16N-0317	Index	F	9	Yes	Positive	Joint laxity and MVP	Dysm/Dysp Panel	Negative
16N-0318	Index	M	4	Yes	Negative	suprapulmonary narrowing, mild growth retardation/short stature, fine motor delay, intellectual disability/MR, ear malformation, facial dysmorphism, mild atrophy of post part of corpus, periventricular leukomalacia, central hypotonia, thick helix, open mouth, large pinna, redundant skin over chin/palms	Dysm/Dysp Panel	Positive	KRAS:NM_004985:exon5:c.458A>T:p.D153V		Het	Info=CLASS=DM;MUT=ALT;ID=CM061083;Ref=T;Alt=A;Start=25362838;End=25362838;HET=.;MAF=.;dbSNP=rs104894360;Disease=Noonan syndrome||Info=CLASS=DM;MUT=ALT;ID=CM061083;Ref=T;Alt=A;Start=25362838;End=25362838;HET=.;MAF=.;dbSNP=rs104894360;Disease=Noonan syndrome|Info=CLASS=DM;MUT=ALT;ID=CM061083;Ref=T;Alt=A;Start=25362838;End=25362838;HET=.;MAF=.;dbSNP=rs104894360;Disease=Noonan syndrome|Info=CLASS=DM;…
16N-0319	index	F	4	Yes	?	PDA (closed), microcephaly, fine motor delay, gross motor delay, speech delay, intellectual disability/MR, hypotonia, delayed teeth	WES	Ambiguous (VOUS)	MED25:NM_030973:exon1:c.116A>G:p.Y39C		Hom
16N-0320	Index	F	5	Yes	Negative	Cerebellar hypoplasia, gross motor delay, cerebellar hypoplasia,	Neuro Panel	Negative
16N-0321=WES-0057	index	M	3	Yes	Negative	Tetralogy of Fallot, failure to thrive, short stature, microcephaly, global developmental delay, hypotonia	WES	Ambiguous (novel candidate)	CCP110: NM_001199022:exon4:c.1355A>G:p.D452G		Het
16N-0324	Trio (16N-0322 and 16N-0323)	M	3	?	?	gross motor delay, speech delay, elevated alanine, immunodeficiency low IgG, hepatic failure, elevated transaminases, developmental delay	WES	Positive (trio)	NBAS:NM_015909:exon40:c.4733_4734insCTA:p.Y1578delinsYY		Hom
16N-0325	Index	F	1	?	?	Failure to thrive, fine motor delay, gross motor delay, speech delay, intellectual disability/MR, seizures GTC, brain atrophy,	Neuro Panel	Negative			Hom
16N-0326	Trio (16N-0327 and 16N-0328)	M	1	Yes	?	atrial septal defect, coarctation of aorta, tricuspid reg. PAPVD, abnormal hair low hairline, abnormal nails, pelvic kidney, bilateral cryptorchidism, Dandy Walker, brain atrophy, hydrocephalus,	WES	Ambiguous (VOUS)	TGDS:NM_001304430:exon3:c.107A>C:p.Q36P: Despite the benign prediction, I really think we should report:		Hom
16N-0329=16W_0064 (same MRN)	index (sibling of 5042021)	?	?	?	Positive	GDD and cataract	WES	Ambiguous (novel candidate)	NECAP2:NM_001145277:exon3:c.212C>A:p.A71D		Hom
16N-0330	Index	F	12	?	Negative	growth retardation/short stature, fine motor delay, speech delay, developmental regression, cataracts, muscle weakness,	Neuro Panel	Positive (KSM)	SIL1:NM_001037633:exon11:c.1030-9G>A		Hom	Info=CLASS=DM;MUT=ALT;ID=CS083273;Ref=C;Alt=T;Start=138283171;End=138283171;HET=.;MAF=.;dbSNP=rs370290043;Disease=Marinesco-Sjogren syndrome|
16N-0331	index	F	2	Yes	Negative	Failure to thrive, fine motor delay, gross motor delay, speech delay, intellectual disability/MR, brain atrophy, contractures, pneumonia	WES	Positive	CHRNG:NM_005199:exon7:c.753_754del:p.P251fs KSM		Hom
16N-0332	Index	F	12	Yes	Positive	ID and cataract, growth retardation/short stature, gross motor delay, speech delay, large protruding ears, thick lips, bulbous nose	Dysm/Dysp Panel	Negative
16N-0333-A	Index	F	5	?	?	Global developmental delay, speech delay	Neuro Panel	Positive	ARID1B:NM_017519:exon11:c.3199A>T:p.M1067L	NC_000006.11:g.157502205A>T	Het
16N-0334	Index	M	20 months	?	Positive	GDD, epilepsy, spasticity, failure to thrive, microcephaly, fine motor delay, gross motor delay, speech delay, intellectual disability/MR, learning disability, brain atrophy, seizure spasm, IUGR,	Neuro Panel	Ambiguous (only one recessive allele)	AMPD1:NM_001172626:exon7:c.1017G>T:p.M339I		Het
16N-0335	Index	M	40	?	?	muscle weakness	Neuro Panel	Positive (HGMD)	RYR1:NM_001042723:exon97:c.14194C>T:p.R4732W		Hom	Info=CLASS=DM;MUT=ALT;ID=CM023979;Ref=C;Alt=T;Start=39068594;End=39068594;HET=.;MAF=.;dbSNP=rs193922867;Disease=Malignant hyperthermia|
16N-0336	Index	M	4	?	?	Primary microcephaly, failure to thrive, speech delay, intellectual disability/MR, Hirschsprung disease	Neuro Panel	Ambiguous (only one recessive allele)	ASPM:NM_001206846:exon17:c.4039C>T:p.Q1347X		Het
16N-0337	Index	F	4 months	Yes	Negative	classical features, Treacher Collins syndrome	Dysm/Dysp Panel	Positive	TCOF1:NM_000356:exon7:c.785C>G:p.S262X		Het	Info=CLASS=DM;MUT=ALT;ID=CM125050;Ref=C;Alt=G;Start=149753882;End=149753882;HET=.;MAF=.;dbSNP=.;Disease=Treacher-Collins syndrome|
16N-0338	Index	F	1	Yes	Positive	seizures - eye twitching, prematurity, lactic academia/high CSF lactate	Neuro Panel	Negative
16N-0339	Index	M	1	?	?	neonatal seizures, infantile spasms, fine motor delay	Neuro Panel	Ambiguous (VOUS)	LRSAM1:NM_001005374:exon21:c.1660C>T:p.R554W		Het
16N-0340	Index	F	6	?	?	GDD, leukodystrophy	Neuro Panel	Ambiguous (only one pathogenic allele)	NDUFA11:NM_001193375:exon4:c.590_600del:p.H197fs		Het
16N-0341	Index	F	10	Yes	Negative	fine motor delay, gross motor delay, speech delay, severe intellectual disability/MR, aggressive behavior	Neuro Panel	Positive (ClinVar)	MECP2:NM_001110792:exon3:c.961C>T:p.R321W		Het (X-linked)	Info=CLASS=DM?;MUT=ALT;ID=CM073196;Ref=G;Alt=A;Start=153296354;End=153296354;HET=.;MAF=.;dbSNP=rs61751444;Disease=Mental retardation, X-linked||Info=CLASS=DM?;MUT=ALT;ID=CM073196;Ref=G;Alt=A;Start=153296354;End=153296354;HET=.;MAF=.;dbSNP=rs61751444;Disease=Mental retardation, X-linked
16N-0342	Index	F	4	Yes	?	failure to thrive, fine motor delay, gross motor delay, severe hypotonia, white matter lesions	Neuro Panel	Positive	LAMA2:NM_000426:exon46:c.6487delA:p.K2163fs		Hom
16N-0343	Index	M	3	Yes	Positive	Severe muscle weakness and elevated CK	Neuro Panel	Positive	TTN:NM_003319:exon186:c.78965C>G:p.S26322X		Hom
16N-0344	Index	M	5	Yes	?	ADD and DD, ADHD Behavior and stereotypic movement	Neuro Panel	Negative
16N-0345	Index	M	9	Yes	Negative	gross motor delay, muscle weakness,	Neuro Panel	Negative
16N-0346	Index	M	32	Yes	?	blindness, Goldmann-Favre retinal degeneration, high myopia	Vision Panel	Negative
16N-0347	Index	M	8	?	?	Developmental regression, seizure- atonic myoclonic, microcephaly, fine motor delay, gross motor delay, speech delay, severe intellectual disability/MR, learning disability, epilepsy	Neuro Panel	Negative
16N-0348	Index	M	10	Yes	Negative	muscle weakness, distal weakness	Neuro Panel	Negative
16N-0349	Index	M	13	Yes	Positive	Ataxia	Neuro Panel	Negative
16N-0350	Index	F	13	?	?	Arrhythmia/conduction defect, speech delay, seizures- tonic posture drop attack,	Neuro Panel	Negative
16N-0351	Index	F	3	?	?	failure to thrive, fine motor delay, gross motor delay, speech delay, microcephaly, spasticity, hypomyelination ventriculitis, cataracts, ODD	Neuro Panel	Negative
16N-0353	Index	M	7	?	?	neurodegenerative disorder	Neuro Panel	Negative
16N-0354	Index	M	7	?	?	adrenal leukodystrophy, GDD, Developmental regression, fine motor delay, gross motor delay, speech delay, severe intellectual disability/MR, learning disability, stereotypic behavior, blindness, ataxia, chorea, dystonia, hypotonia	Neuro Panel	Positive	ABCD1:NM_000033:exon8:c.1825G>A:p.E609K		Hom	Info=CLASS=DM;MUT=ALT;ID=CM950056;Ref=G;Alt=A;Start=153008485;End=153008485;HET=.;MAF=.;dbSNP=rs150346282;Disease=Adrenoleukodystrophy|
16N-0355	Index	F	21 months	?	?	motor regression, fine motor delay, gross motor delay, speech delay, microcephaly, brain atrophy- temporal lobe atrophy, dystonia, hypertonia, hepatic failure, poor vision	Neuro Panel	Positive	CHRNB2: NM_000748:exon4:c.256-1G>A		Het
16N-0359	Index	F	6	?	?	microcephaly, intellectual disability/MR, seizures- drop attack, ataxia,	Neuro Panel	Negative
16N-0362	Index	F	3	?	?	fine motor delay, gross motor delay	Neuro Panel	Negative
16N-0363	Index	F	4	Yes	?	microcephaly, acute encephalopathy	Neuro Panel	Negative
16N-0364	Index	F	15	Yes	Positive	intellectual disability/MR, severe cerebellar hypoplasia	Neuro Panel	Negative
16N-0366	Index	?	2	?	?	fine motor delay, gross motor delay, speech delay, intellectual disability/MR, brain atrophy, seizures- infantile spas, spasticity, oligohydramnios,	Neuro Panel	Negative
16N-0367	Index	M	12	No	Negative	muscle weakness	Neuro Panel	Negative
16N-0369	Index	F	6	?	?	growth retardation/short stature, fine motor delay, gross motor delay, speech delay, intellectual disability/MR, learning disability, periventricular leukomalacia, hypotonia, seizures, recurrent vomiting, microcephaly, GDD, epilepsy	Neuro Panel	Negative
16N-0370	Index	F	1	?	?	failure to thrive, fine motor delay, gross motor delay, speech delay, intellectual disability/MR, learning disability, hypotonia, seizures- tonic, neuro regression, epilepsy, dysmorphism subtly	Neuro Panel	Negative
16N-0371	Index	F	4	?	?	fine motor delay, gross motor delay, speech delay, intellectual disability/MR, learning disability, developmental regression, microcephaly, seizures, hypotonia, myelination process	Neuro Panel	Negative
16N-0372	Index	F	2	?	?	failure to thrive, fine motor delay, gross motor delay, speech delay, intellectual disability/MR, microcephaly, seizures, hypotonia, blindness, brain atrophy, spasticity, stroke/stroke-like episodes, GDD, basal ganglia abnormalities, bilateral stroke	Neuro Panel	Ambiguous (VOUS)	FARS2:NM_006567:exon6:c.1138G>T:p.D380Y		Hom
16N-0375	Index	F	28	?	?	hypotonia, muscle weakness	Neuro Panel	Negative
16N-0376	Index	F	56	?	?	hypotonia, muscle weakness, facial and biceps weakness	Neuro Panel	Ambiguous (VOUS)	MYH7:NM_000257:exon27:c.3461G>T:p.G1154V		Het
16N-0377	Index	M	3	Yes	Negative	sensory autonomic neuropathy, pain/temp sensory deficit	Neuro Panel	Positive (HGMD)	SCN9A:NM_002977:exon16:c.2687G>A:p.R896Q		Hom	Info=CLASS=DM;MUT=ALT;ID=CM105813;Ref=C;Alt=T;Start=167133647;End=167133647;HET=.;MAF=.;dbSNP=.;Disease=Congenital indifference to pain|
16N-0378	Index	M	16	?	Positive	Suspected mitochondrial myopathy	Neuro Panel	Negative
16N-0380	Index	M	10	?	?	Neuroregression with ataxia and spasticity	Neuro Panel	Negative
16N-0385	Index	M	27	Yes	Positive	Dysmorphism, renal scarring, CKD, subnephrotic proteinuria, focal global glomerulosclerosis with severe interstitial fibrosis, erythrocytosis, hyperuricemia	Renal Panel	Negative
16N-0386	Index	F	4	Yes	?	Liver disease, GGT	GI Panel	Negative
16N-0387	Index	M	1	?	?	Chronic diarrhea, suspected PID and resolved skin blisters	GI Panel	Negative
16N-0388	Index	M	3	?	?	hypotonia, muscle weakness	Neuro Panel	Positive (FKRP:c.648G>A has been reported pathogenic by LOVD and it affects the same aa)	FKRP:NM_001039885:exon4:c.646C>G:p.R216G		Hom
16N-0389	Index	F	31	?	?	ataxia, dystonia	Neuro Panel	Ambiguous (VOUS)	PLEKHG5:NM_001042664:exon2:c.22C>A:p.R8S		Hom
16N-0390	Index	F	26	?	?	agenesis of corpus callosum, brain atrophy, ataxia, spasticity, muscle weakness, other psychiatric symptoms	Neuro Panel	Positive	SPG11:NM_001160227:exon10:c.1951C>T:p.R651X		Hom	Info=CLASS=DM;MUT=ALT;ID=CM076538;Ref=G;Alt=A;Start=44920983;End=44920983;HET=.;MAF=0.0002/1;dbSNP=rs199588440;Disease=Spastic paraplegia, autosomal recessive|
16N-0391	Index	M	3	?	?	gross motor delay, speech delay, intellectual disability/MR, atrial septal defect ventricular septal defect, laxity	Dysm/Dysp Panel	Negative
16N-0392	Index	F	6	?	Negative	Severe high GGT neonatal cholestasis	GI Panel	Negative
16N-0393	Index	F	13	?	?	short stature, coarse face	Dysm/Dysp Panel	Negative
16N-0394	Index	M	19	No (same tribe)	?	hypertonia, seizures, spasticity, neuroregression since the age of 3yrs, poor vision	Neuro Panel	Ambiguous (VOUS)	SPTAN1:NM_001130438:exon12:c.1511C>T:p.A504V		Het
16N-0395	Index	F	3	?	?	Severe neonatal cholestasis with fluctuating GGT	GI Panel	Positive (KSM)	SMPD1:NM_000543:exon4:c.1267C>T:p.H423Y		Hom	Info=CLASS=DM;MUT=ALT;ID=CM023149;Ref=C;Alt=T;Start=6414850;End=6414850;HET=.;MAF=.;dbSNP=rs120074126;Disease=Niemann-Pick disease|
16N-0396	Index	M	46	?	?	spasticity, gait abnormality, muscle weakness	Neuro Panel	Ambiguous (VOUS)	SLC1A3:NM_001166695:exon5:c.525-16A>G		Het
16N-0401	Index	M	8	Yes	Positive	Chronic cholestasis, progressive liver failure, FTT	GI Panel	Positive (KSM)	ABCB4:NM_000443:exon5:c.296C>T:p.S99F		Hom	Info=CLASS=DM;MUT=ALT;ID=CM1313633;Ref=G;Alt=A;Start=87083899;End=87083899;HET=.;MAF=.;dbSNP=.;Disease=Low phospholipid associated cholelithiasis|
16N-0402	Index	M	35	?	?	Multiple pancreatic microcysts, fatty liver and cholelithiasis	GI Panel	Negative
16N-0403	Index	F	5	Yes	Negative	microcephaly, fine motor delay, gross motor delay, speech delay, intellectual disability/MR, non dysmorphic	Neuro Panel	Ambiguous (VOUS)	SNCA:NM_000345:exon4:c.287A>T:p.K96I		Hom
16N-0404	Index	F	8	No	Negative	Hearing loss, hypertelorism of the eye, low set ears, frontal bossing, failure to thrive, growth retardation/ short stature, speech delay, intellectual disability/MR	Dysm/Dysp Panel	Negative
16N-0405	Index	M	2	?	?	?DD	Neuro Panel	Ambiguous (only one recessive allele)	MRPL3:NM_007208:exon3:c.314G>A:p.G105D		Het
16N-0406	Index	M	8	Yes	Negative	neuroregression	Neuro Panel	Positive (KSM)	CLN6:NM_017882:exon7:c.794_796del:p.265_266del		Hom
16N-0407	Index	M	7	Yes	Negative	spasticity, spastic diplegia started to evolve in childhood	Neuro Panel	Positive (KSM)	CYP2U1:NM_183075:exon2:c.947A>T:p.D316V		Hom	Info=CLASS=DM;MUT=ALT;ID=CM1211488;Ref=A;Alt=T;Start=108866582;End=108866582;HET=.;MAF=.;dbSNP=rs397514513;Disease=Spastic paraplegia|
16N-0408	Index	M	20	?	Negative	hepatic failure, jaundice	GI Panel	Negative
16N-0409	Index	M	13	Yes	Positive	developmental regression with white matter changes and intractable seizure	Neuro Panel	Ambiguous (only one recessive allele)	CLN5:NM_006493:exon3:c.595C>T:p.R199X		Het
16N-0410	Index	M	6	?	?	DD	Dysm/Dysp Panel	Ambiguous (VOUS)	TRPV4:NM_001177428:exon5:c.1118A>G:p.D373G		Het
16N-0411	Index	F	29	?	?	direct hyperbilirubinemia, hyperthyroidism	GI Panel	Positive (KSM)	ABCC2:NM_000392:exon18:c.2273G>T:p.G758V		Hom
16N-0412	Index	M	17	Yes	Negative	facial, lower limb weakness, hearing loss, PES caves, abnormal proprioception sensory ataxia	Neuro Panel	Positive	NDRG1:NM_001258432:exon10:c.563delC:p.P188fs		Hom
16N-0413	Index	M	30	?	?	elevated transaminases, jaundice	GI Panel	Positive (KSM)	ABCB4: NM_018849:exon14:c.1560+3A>G		Hom
16N-0414	Index	M	10	?	?	brain atrophy, degenerative changes, leukodystrophy, hypertonia, spasticity, muscle weakness, blindness, autistic features, other psychiatric features, hearing loss, hypoadrenalism, x-linked Adrenoleukodystrophy	Neuro Panel	Ambiguous (VOUS)	UBA1:NM_003334:exon13:c.1400G>A:p.G467D		Hemi
16N-0415	Index	F	9	?	?	brain atrophy, intellectual disability/MR, seizures, learning disability.	Neuro Panel	Positive	CLN5:NM_006493:exon3:c.595C>T:p.R199X;		Hom	Info=CLASS=DM;MUT=ALT;ID=CM131271;Ref=C;Alt=T;Start=77570145;End=77570145;HET=.;MAF=.;dbSNP=rs546989392;Disease=Neuronal ceroid lipofuscinosis, late infantile|
16N-0416	Index	F	2	?	?	Aicardi-Goutieres syndrome, microcephaly, fine motor delay, gross motor delay, speech delay, learning disability, elevated transaminases, hepatosplenomegaly	Neuro Panel	Negative
16N-0417	Index	M	14	?	Positive	fine motor delay, gross motor delay, speech delay, intellectual disability/MR, developmental regression, brain atrophy, post traumatic seizures ,nystagmus	Neuro Panel	Ambiguous (only one recessive allele)	CNKSR1:NM_001297647:exon4:c.439C>T:p.R147X, CYP2U1:NM_183075:exon2:c.850T>C:p.F284L		Het
16N-0418	Index	M	5	?	?	Failure to thrive, Fine/ gross motor delay, speech delay, agenesis of corpus callosum, dystonia, spasticity,	Neuro Panel	Ambiguous (only one recessive allele)	SPG7:NM_003119:exon17:c.2201delA:p.E734fs		Het
16N-0419	Index	M	3	?	?	Fine/ gross motor delay, speech delay, severe hypotonia, muscle weakness, epilepsy, microcephaly, abnormal movement, visual impairment	Neuro Panel	Positive (published)	GABRD:NM_000815:exon8:c.875C>T:p.T292M		Hom
16N-0420	Index	?	?	Yes	?	microcephaly, fine motor delay, gross motor delay, speech delay, intellectual disability/MR, learning disability, stereotypic behaviors, dystonia, seizures tonic clonic, glutamine level high, dysmorphism	Neuro Panel	Negative
16N-0421-A	Index	M	13	?	?	speech delay, slurred speech, intellectual disability, mental retardation IQ 79, Learning disability, other psychiatric symptoms, seizures GTC, cognitive decline	Neuro Panel	Negative
16N-0422	Index	M	8	Yes	Negative	speech delay, learning disability, Obsessive-compulsive disorder , seizures(focal&general) oligohydramnios, Post autoimmune encephalitis and seizure disorder	Neuro Panel	Negative
16N-0423	Index	M	4	Yes	Positive	Atrial septal defect, failure to thrive, hypertelorism of eye, hypotonia, not walking, limited speech to mama, baba, diffuse ventriculomegaly, thin corpus callosum	Dysm/Dysp Panel	Ambiguous (VOUS)	KAT6B: NM_012330.3: Exon18: c.4117_4119delGAA; p.E1373del		Het
16N-0424	Index	M	3	No	Negative	Failure to thrive, growth retardation/short stature, microcephaly, fine motor delay, gross motor delay, speech delay, intellectual disability/MR, hypotonia, hyperextensibility, exudative vitreoretinopathy	Vision Panel	Negative
16N-0425	Index	M	21	?	?	craniofacial microsomia, Goldenhar syndrome	Dysm/Dysp Panel	Negative
16N-0426	Index	?	19	No	?	Cholestatic jaundice (suspected PFIC)	GI Panel	Positive (KSM)	ABCB4:NM_000443:exon23:c.2906G>A:p.R969H		Hom
16N-0427	Index	F	46	?	Negative	childhood onset dystonia	Neuro Panel	Negative
16N-0428	Index	M	3	Yes	Negative	Seizures, lactic acidemia/ high CSF lactate, fine and gross motor delay, speech delay, developmental regression, spasticity	Neuro Panel	Negative
16N-0429	Index	M	4	Yes	Positive	microcephaly, fine motor delay, gross motor delay, speech delay, intellectual disability/MR, learning disability, hypotonia, seizures tonic myoclonic, GDD	Neuro Panel	Negative
16N-0430	Index	F	3	Yes	?	Failure to thrive, fine motor delay, gross motor delay, speech delay, developmental regression, periventricular leukomalacia- cystic changes, ataxia, seizures myoclonic	Neuro Panel	Ambiguous (VOUS)	KCTD7:NM_001167961:exon2:c.172G>A:p.G58R,		Hom
16N-0431	Index	M	4 months	Yes	Positive	Developmental regression and brain atrophy	Neuro Panel	Negative
16N-0432	Index	M	7	?	?	VLCAD disease	IEM Panel	Positive (KSM)	ACADVL:NM_001033859:exon17:c.1633C>T:p.R545W		Hom
16N-0433	Index	F	4 months	Yes	Negative	phenylketonuria, metabolic, hyperphenylalaninemia	IEM Panel	Positive (KSM)	PAH:NM_000277:exon8:c.898G>T:p.A300S PAH:NM_000277:exon5:c.464G>A:p.R155H		Hom; Hom	Info=CLASS=DM;MUT=ALT;ID=CM920555;Ref=C;Alt=A;Start=103245479;End=103245479;HET=.;MAF=.;dbSNP=rs5030853;Disease=Hyperphenylalaninemia||Info=CLASS=DM;MUT=ALT;ID=CM920555;Ref=C;Alt=A;Start=103245479;End=103245479;HET=.;MAF=.;dbSNP=rs5030853;Disease=Hyperphenylalaninaemia|Info=CLASS=DM;MUT=ALT;ID=CM920555;Ref=C;Alt=A;Start=103245479;End=103245479;HET=.;MAF=.;dbSNP=rs5030853;Disease=Hyperphenylalanin…
16N-0434	Index	F	10	?	?	Seizures	Neuro Panel	Negative
16N-0435	Index	M	2	Yes	Positive	Atrial septal defect, TAPVD, failure to thrive, renal abnormalities	Dysm/Dysp Panel	Negative
16N-0436	Index	M	11	Yes	Positive	Speech delay, intellectual disability, epilepsy, high creatine in urine with high creatine/creatinine ratio of 2.1	Neuro Panel	Positive	SLC6A8:NM_001142805:exon4:c.737_742del:p.246_248del		Hemi
16N-0438	Index	M	15	No	Negative	Seizures	Neuro Panel	Negative
16N-0439	Index	M	4 months	Yes	?	Overgrowth, macrocephaly, speech delay, intellectual disability/MR moderate to severe, stereotypic behaviors, ataxia, hypospadias, kidney malformation, renal tubulopathy, ptosis, anorectal malformation, AML	Dysm/Dysp Panel	Positive	RAD21:NM_006265:exon2:c.68G>A:p.W23X		Het
16N-0441	Index	M	2	Yes	?	Failure to thrive, Microcephaly, GDD, this Agenesis of corpus callosum, Hypotonia axial, appendicular hypertonia, seizures infantile spasm, gastrointestinal reflux on GT , epileptic encephalopathy, neurometabolic vs neurogenetic cause	Neuro Panel	Negative
16N-0442	Index	F	2	No	?	Chronic cough & diarrhea, no weight gain, no family history or similar problem, no consanguinity	GI Panel	Negative
16N-0443	Index	M	15	Yes	Negative	Growth retardation/short stature, microcephaly, fine/gross motor delay, speech delay, intellectual disability/MR, learning disability, optic atrophy, facial dysmorphism, synophrys, low set small ears, thin upper lips, arched palate, scoliosis, kyphosis, generalized osteopenia	Dysm/Dysp Panel	Negative
16N-0444	Index	M	2	Yes	Negative	Failure to thrive, Microcephaly, Fine/gross motor delay, speech delay, cerebellar hypoplasia, hypotonia central, hypertonia peripheral, seizures	Neuro Panel	Ambiguous (VOUS)	AP4B1:NM_001253852:exon2:c.230C>T:p.P77L		Hom
16N-0445	Index	F	4	Yes	Negative	Microcephaly, Fine/gross motor delay, speech delay, Intellectual disability/MR, periventricular white matter disease on MRI brain,, hypotonia ,hypertonia, seizures	Neuro Panel	Negative
16N-0446	Index	F	8	Yes	Negative	Severe neonatal cholestasis with normal GGT, s/p liver transplant	GI Panel	Negative
16N-0447	Index	M	19	Yes	Negative	chorea, seizures	IEM Panel	Ambiguous (VOUS)	ACAT1:NM_000019:exon4:c.248_250del:p.83_84del		Hom
16N-0448	Index	F	3	Yes	Negative	rhabdomyolysis, CPT2 def? FAOD?	Neuro Panel	Negative
16N-0449	Index	?	?	?	?	Scoliosis and suspected Marfan vs. Homocystinuria	Dysm/Dysp Panel	Negative
16N-0450	Index	M	6 month	?	?	neural ceroid lipofuscinosis, microcephaly, intellectual disability, mental retardation, developmental regression, blindness, hearing loss, facial dysmorphism bitemporal narrowing, seizures focal	Neuro Panel	Negative
16N-0451	Index	?	?	?	Positive	Microcephaly, hypertelorism of eye, facial dysmorphism, craniosynostosis	Dysm/Dysp Panel	Negative
16N-0454	Trio (16N-0455 and 16N-0456)	?	Fetus	?	?	Hydrops fetalis, TRIO	IEM Panel	Positive (KSM)	GUSB:NM_001284290:exon7:c.991C>T:p.R331W		Hom	Info=CLASS=DM;MUT=ALT;ID=CM960803;Ref=G;Alt=A;Start=65435316;End=65435316;HET=.;MAF=.;dbSNP=.;Disease=Mucopolysaccharidosis VII|
16N-0457	Trio (16N-0458 and 16N-0459)	?	Fetus	?	?	Left multicystic kidney, skeletal dysplasia, TRIO	Dysm/Dysp Panel	Negative
16N-0460	Index	F	21 month	?	?	Chronic diarrhea	GI Panel	Negative
16N-0461	Index	M	12	?	?	cholestatic jaundice (suspected PFIC), Hodgkin's lymphoma	GI Panel	Negative
16N-0462	Index	M	3	?	Positive	Oral thrush, lymphadenopathy, hepatosplenomegaly, mycobacterial susceptibility disease	Immunity Panel	Positive	IL12B:NM_002187:exon3:c.320dupA:p.K107fs		Hom
16N-0463/0464	Index	M	3 month	?	?	Developmental delay	IEM Panel	Positive (KSM)	BCKDHA:NM_000709:exon3:c.347A>G:p.D116G		Hom
16N-0465	Index	M	4	Yes	?	history of seizure and developmental delay	Neuro Panel	Negative
16N-0466	Trio (16N-0467 and 16N-0468)	?	Fetus	Yes	?	severe scalp edema, absent radius and ulna hand attached to humerus, absent tibia and fibula and feet attached to tremor, abnormal spine	Dysm/Dysp Panel	Positive	SLC26A2:NM_000112:exon3:c.1723delA:p.K575fs		Hom
16N-0469	Index	F	10	Yes	Positive	Immunodeficiency	Immunity Panel	Negative
16N-0470	Index	M	7 months	?	?	hyperammonemia with suspected argininosuccinic aciduria	IEM Panel	Positive (KSM)	ASL:NM_001024943:exon6:c.485A>G:p.Q162R		Hom
16N-0471	Index	M	10	Yes	Positive	speech delay, ADHD, subgaleal hematoma, temporal lobe epilepsy, 3 healthy siblings	Neuro Panel	Positive	SLC2A1: NM_006516:exon7:c.972+1G>		Het
16N-0472	Index	F	3	Yes	Negative	patent ductus arteriosus, short stature, midface hypoplasia	Dysm/Dysp Panel	Negative
16N-0473	Index	M	3	Yes	Positive	Failure to thrive, Growth retardation, fine motor delay, gross motor delay, speech delay, intellectual disability, Facial dysmorphism (depressed nasal bridge), hypotonia, IUGR, hypoplastic right thumb metacarpal bone, absent of left kidney	Dysm/Dysp Panel	Negative
16N-0474	Index	M	3	Yes	?	persistent oral thrush for 2 years	Immunity Panel	Positive	IL17RA:NM_001289905:exon7:c.720delG:p.M240fs		Hom
16N-0475	Index	M	?	?	?	Ichthyosis, asthma, Bronchiectasis, agammaglobulinemia	Immunity Panel	Positive	BTK:NM_001287345:exon15:c.1107T>A:p.Y369X		Hom
16N-0476	Index	?	?	?	?	Chronic diarrhea	GI Panel	Ambiguous (only one recessive allele)	SLC39A4:NM_017767:exon5:c.913G>A:p.G305S		Het
16N-0477	Index	F	2	?	?	Family history of Niemann pick, disseminated BCGitis	Immunity Panel	Negative
16N-0478	Index	M	10	?	?	Family history of Niemann pick, disseminated BCGitis	Immunity Panel	Negative
16N-0479	Index	M	8	Yes	Negative	intellectual disability, learning disability, muscle weakness, axonal neuropathy	Neuro Panel	Negative
16N-0480	Index	F	9	Yes	Positive	fine motor delay, gross motor delay, speech delay, intellectual disability, Facial dysmorphism, hypotonia	Neuro Panel	Negative
16N-0481	Index	F	10	Yes	Negative	Elevated transaminases, high GGT cholestasis started in infancy and now GGT and Se bi are normal, chronic compensated liver disease, mild osteopenia, mild splenomegaly, few gall stones, liver biopsy suggested PFIC type 3??	GI Panel	Positive	HSD3B7:NM_025193:exon6:c.694+2T>-		Hom
16N-0482	Index	F	?	No	Positive	Family history of hypotonia, ataxia, tremors(GDD)	Neuro Panel	Negative			Het
16N-0483	Index	M	41	?	?	Family history of hypotonia, ataxia, tremors(GDD)	Neuro Panel	Negative
16N-0484	Index	?	?	?	?	Schwachman-Diamond syndrome	GI Panel	Negative			Het
16N-0485	Index	F	?	?	?	Chronic renal failure s/p transplant, hx of high uric acid	Renal Panel	Positive	UMOD:NM_001008389:exon3:c.306delC:p.P102fs		Het
16N-0486	Index	F	15	?	?	Unexplained hematuria	Renal Panel	Positive	COL4A3:NM_000091:exon30:c.2275G>C:p.G759R		Het
16N-0488	Index	F	62	?	?	Adult onset cholestatic liver disease	GI Panel	Negative
16N-0489	Index	M	5 months	Yes	Negative	Osteopetrosis	Dysm/Dysp Panel	Negative
16N-0490	Index	F	6 months	?	Positive	hypotonia and seizures disorder, dysmorphic features	Dysm/Dysp Panel	Positive	PEX1:NM_001282677:exon14:c.2309delG:p.R770fs		Hom
16N-0491	Index	M	2	?	Positive	2 siblings dies at few months of life with viral and mycobacterial infections, normal lymphocytes count and function	Immunity Panel	Positive	WAS:NM_000377:exon8:c.777C>T:p.D259D		Hemi
16N-0492	Index	M	11	?	?	Hypotonia, muscle weakness	Neuro Panel	Negative
16N-0493	Index	M	3	Yes	Negative	Recurrent pneumonia, known G6PD, query CGD, recurrent fever, anemia, possible TB infection, chronic granulomatous disease	GI Panel	Negative
16N-0494	Index	F	26	?	Negative	Gross motor, speech delay, retinitis pigmentosa, spasticity, recurrent headache, agenesis corpus callosum, brain atrophy	Neuro Panel	Ambiguous (VOUS)	HSPD1:NM_002156:exon2:c.130G>A:p.V44I		Het
16N-0495	Index	F	29	?	?	mother of Crigler Najjar syndrome	GI Panel	Positive (carrier testing)	UGT1A1:NM_000463:exon3:c.1070A>G:p.Q357R		Het	Info=CLASS=DM;MUT=ALT;ID=CM941353;Ref=A;Alt=G;Start=234676568;End=234676568;HET=.;MAF=.;dbSNP=rs72551351;Disease=Crigler-Najjar syndrome 1|
16N-0496	Index	M	2	Yes	?	Cholestasis, ?PFIC II	GI Panel	Negative
16N-0497	Index	F	3	Yes	Negative	Ventricular septal defect, failure to thrive, growth retardation/short stature, microcephaly, speech delay,	Dysm/Dysp Panel	Positive (ClinVar)	PTPN11:NM_002834:exon4:c.417G>C:p.E139D		Het	Info=CLASS=DM;MUT=ALT;ID=CM021132;Ref=G;Alt=C;Start=112891083;End=112891083;HET=.;MAF=.;dbSNP=.;Disease=Noonan syndrome||Info=CLASS=DM;MUT=ALT;ID=CM021132;Ref=G;Alt=C;Start=112891083;End=112891083;HET=.;MAF=.;dbSNP=.;Disease=Noonan syndrome|Info=CLASS=DM;MUT=ALT;ID=CM021132;Ref=G;Alt=C;Start=112891083;End=112891083;HET=.;MAF=.;dbSNP=.;Disease=Noonan syndrome|Info=CLASS=DM;MUT=ALT;ID=CM021132;Ref=…
16N-0498	Index	M	10	No	Positive	spasticity, spastic paraplegia, delayed development	Neuro Panel	Negative
16N-0499	Index	M	1	Yes	Negative	failure to thrive, chronic diarrhea, cachexia treatment infection	Immunity Panel	Ambiguous (VOUS)	UNC119:NM_005148:exon1:c.185C>T:p.P62L		Hom
16N-0500	Index	M	39	?	?	short stature, mild intellectual disability, mild Rhizomelic dysplasia	Dysm/Dysp Panel	Negative
16N-0501	Index	M	11	Yes	Negative	Failure to thrice, growth retardation/short stature, intellectual disability/MR, seizures	Neuro Panel	Positive	SYNGAP1 NM_006772:exon11:c.1677-2A>G		Het
16N-0502	Index	F	13	?	Positive	seizures- generalized refractory seizure	Neuro Panel	Ambiguous (only one recessive allele)	CLN6:NM_017882:exon2:c.198+1G>A		Het
16N-0503	Index	F	10	Yes	Positive	mild branch pulmonary artery stenosis, failure to thrive, growth retardation/short stature, fine motor delay, gross motor delay, speech delay, intellectual disability/MR, microcephaly, learning disability, partial agenesis of corpus callosum, hypoplastic corpus callosum, hypomyelination, hypertelorism of eye, facial dysmorphism, wide based gait, obesity, chronic constipation, acanthosis nigricans…	Dysm/Dysp Panel	Ambiguous (only one recessive allele)	IFT122:NM_052990:exon17:c.2203C>T:p.R735C		Het
16N-0504	Index	M	3	Yes	?	failure to thrive, microcephaly, prematurity, IUGR, hypospadias, low set ears	Neuro Panel	Negative
16N-0505	Index	F	29	No	Positive	adult onset ataxia slow progressive. no cognitive dysfunction. NCS: pred. sensory neuropathy	Neuro Panel	Positive	DCC:NM_005215:exon9:c.1423C>T:p.R475X		Het
16N-0506	Index	F	9	No	Negative	Charcot-Marie-Tooth Syndrome and differential diagnosis focused in inflammatory neuropathies. peripheral neuropathy mainly affecting feet, mainly sensory neuropathy. weak grip- upper and lower limbs power grade 4.	Neuro Panel	Negative
16N-0507	Index	M	5	Yes	Negative	failure to thrive, microcephaly, fine motor delay, gross motor delay, speech delay, high myopia and astigmatism, retinitis pigmentosa, agenesis of corpus callosum, periventricular leukomalacia, hyperintensities in peri trigonal white matter, hypertonia, seizures during febrile illness, spasticity, muscle weakness	Neuro Panel	Ambiguous (VOUS)	AP4B1:NM_001308312:exon5:c.956G>C:p.R319P,		Hom
16N-0508	Index	M	25	?	Positive	progressive ataxia, peripheral neuropathy and retinal dystrophy, poor vision, intention tremor dysmetria and nystagmus,	Neuro Panel	Negative
16N-0509	Index	F	11	Yes	?	truncal obesity, Facial dysmorphism, fine motor delay, gross motor delay, speech delay, intellectual disability/MR IQ: 45, ptosis, mild wide spaced nipples, hypotonia, floppy baby, increased joint laxity, speech lacks clarity	Neuro Panel	Negative
16N-0511	Index	M	13	Yes	Positive	learning difficulties, primary microcephalic, subnormal intelligence, developmental delay, ADHD, difficulty attention and understanding, speech and language delay, behavioral abnormalities	Neuro Panel	Ambiguous (VOUS)	GATAD2B: NM_020699:exon10:c.1531-8C>T		Het
16N-0512	Index	F	2	Yes	?	GDD, severe visual impairment, severe hypogenesis of the cerebellum, microcephaly, infantile spams, fine motor delay, gross motor delay, speech delay, intellectual disability/MR, hypotonia, atonic neck reflex	Neuro Panel	Ambiguous (VOUS)	INPP4A:NM_001134225:exon24:c.2687G>C:p.R896P		Hom
16N-0513	Index	F	3	No	Negative	depressed nasal bridge, bushy eyebrows, , fine motor delay, gross motor delay, speech delay, prematurity	Neuro Panel	Negative
16N-0514	Index	M	2	Yes	Positive	microcephaly, minimal gross motor delay, seizures, hypoglycemia,	Neuro Panel	Ambiguous (VOUS)	MED25:NM_030973:exon6:c.679G>A:p.V227M		Hom
16N-0515	Index	M	6	Yes	Negative	fine motor delay, gross motor delay, speech delay, autism spectrum disorder, IUGR, normal MRI	Neuro Panel	Positive	SCN2A:NM_001040143:exon2:c.304C>T:p.R102X		Het	Info=CLASS=DM;MUT=ALT;ID=CM044709;Ref=C;Alt=T;Start=166153563;End=166153563;HET=.;MAF=.;dbSNP=rs387906683;Disease=Intractable epilepsy and mental decline|
16N-0516	Index	F	4	Yes	Positive	Failure to thrive, fine motor delay, gross motor delay, speech delay, delayed myelination, hypotonia, muscle weakness, absent reflexes, tongue fasciculation, constipation, feeding via nasogastric tube, recurrent chest infections, ketosis, lactic academia, increase dicarboxylic acids, no movement of lower limb with minimal upper limb movement	Neuro Panel	Positive	IGHMBP2:NM_002180:exon4:c.541G>T:p.E181X		Hom
16N-0518	Index	F	2	No	?	Patent foramen ovale, failure to thrive, fine & gross motor delay, speech delay, hypertelorism of eye, mild occipital lobe atrophy, hyperpigmented patches, echogenic parenchyma of kidneys, stridor.	Dysm/Dysp Panel	Negative
16N-0519	Index	F	13	?	?	Nephrotic syndrome with focal segmental glomerulosclerosis	Renal Panel	Ambiguous (only one VOUS allele)	PLCE1:NM_001288989:exon26:c.5575-4C>T		Het
16N-0520	Index	M	1	Yes	Positive	Coloboma of eye, Blindness, optic atrophy	Vision Panel	Ambiguous (VOUS)	ABCA4:NM_000350:exon49:c.6764G>T:p.S2255I		Het
16N-0521	Index	M	2	Yes	Negative	craniosynostosis (multiple suture), facial dysmorphism scaphocephaly, no hand or feet deformity	Dysm/Dysp Panel	Negative
16N-0522	Index	M	8	Yes	Negative	Joubert syndrome	Neuro Panel	Negative
16N-0523	Index	F	22	?	?	Adult onset cholestasis, normal GGT	GI Panel	Negative
16N-0524	Index	M	48	?	?	hepatic failure	GI Panel	Positive (KSM)	ABCB4:NM_018849:exon13:c.1560+3A>G		Hom
16N-0525	Index	F	10	Yes	Positive	Schimke immuno-osseous dysplasia	Renal Panel	Positive (KSM)	SMARCAL1:NM_001127207:exon15:c.2290C>T:p.R764W		Hom
16N-0527	Index	M	5	?	?	fructose 1,6-bisphosphatase deficiency	GI Panel	Negative
16N-0528	Index	M	4	?	?	h/o meningitis at age of 4 months. C2 deficiency	Immunity Panel	Positive	C2:NM_001145903:exon4:c.443_453del:p.M148fs	NC_000006.11:g.31902066_31902076del	Hom
16N-0529	Index	F	4	?	?	Atrial septal defect, scoliosis, speech delay, intellectual disability/MR, hypotonia, constipation, hypertrichosis, nephrocalcinosis, hyperthyroidism	Renal Panel	Ambiguous (only one recessive allele)	FAN1:NM_001146094:exon4:c.1480C>T:p.Q494X		Het
16N-0530	Index	F	12	No (same tribe)	Negative	muscle weakness, nemaline	Neuro Panel	Negative
16N-0531	Index	F	3	Yes	?	fine/gross motor delay, speech delay, intellectual disability/MR, hypertelorism of the eye, hypotonia, prematurity, lactic acidemia/high CSF lactate, mild could sample related, array CGH normal	Neuro Panel	Positive (HGMD)	FARS2:NM_006567:exon5:c.973G>A:p.D325N		Hom
16N-0532	Index	M	8	?	?	Clinical dx of HLH but genetic testing of 14 HLH genes was negative	Immunity Panel	Ambiguous (only one recessive allele)	NM_001013838:exon37:c.4118-3T>C		Het
16N-0533	Index	F	2	?	Positive	elevated transaminases, itching, high liver enzymes and bile acids, PFIC -2, -3 in siblings	GI Panel	Positive (KSM)	ABCB4:NM_000443:exon6:c.526C>T:p.R176W		Hom	Info=CLASS=DM;MUT=ALT;ID=CM105790;Ref=G;Alt=A;Start=87082270;End=87082270;HET=.;MAF=.;dbSNP=.;Disease=Intrahepatic cholestasis, familial progressive|
16N-0534	Index	M	1	?	?	Hepatic failure, elevated transaminases, normal GGT, cholestasis e high liver enzymes	GI Panel	Positive (HGMD)	ABCB11:NM_003742:exon8:c.677C>T:p.S226L		Hom	Info=CLASS=DM;MUT=ALT;ID=CM103531;Ref=G;Alt=A;Start=169850327;End=169850327;HET=.;MAF=.;dbSNP=.;Disease=Intrahepatic cholestasis, familial progressive 2|
16N-0536	Index	M	6 months	?	?	cortical dysplasia, heterotopia, partial agenesis of corpus callosum, infantile spasm seizures, VUR	Neuro Panel	Negative
16N-0537	Index	M	6 months	Yes	Negative	PDA/PFO, torticollis, gross motor delay, gastrointestinal reflux, hypotonia, facial dysmorphism, stridor	Dysm/Dysp Panel	Negative
16N-0538	Index	F	15	Yes	Negative	sensorineural hearing loss, congenital hepatic fibrosis	GI Panel	Negative
16N-0539	Index	F	3	Yes	Positive	failure to thrive, microcephaly, speech delay, facial dysmorphism	Dysm/Dysp Panel	Negative
16N-0541	Carrier (siblings with disease)	F	1	Yes	Positive	5 children died of unknown immunological disease	Immunity Panel	Negative
16N-0543	Index	M	9	?	Positive	failure to thrive, growth retardation/short stature, fine motor delay, gross motor delay, hypotonia muscle weakness , constipation. contracture at pip, congenital myopathy	Neuro Panel	Positive	COL6A2:NM_058175:exon26:c.2422+1G>A		Hom
16N-0544	Index	F	56	?	?	Bilateral breast cancer	Neuro Panel	Negative
16N-0548	Index	M	8	?	?	Bilateral ptosis ophthalmoplegia. congenital myasthenia	Neuro Panel	Positive	CHRNE:NM_000080:exon10:c.1198_1199insGC:p.H400fs	NC_000017.10:g.4802513_4802514insGC	Hom
16N-0549	Index	M	1	?	?	retinitis pigmentosa, with decreased vision at night, AHI1 gene known mutation in tribe	Vision Panel	Positive	AHI1:NM_001134830:exon20:c.2988delA:p.K996fs		Hom
16N-0551	Carrier testing (sibling of 16N-0103)	F	6	?	?	Sister of 16N-0103	Dysm/Dysp Panel	Positive (carrier testing)	INPPL1:NM_001567:exon19:c.2164delT:p.F722fs		Het
16N-0552	Carrier testing	F	20	?	?	sister of a Wilson disease pattern	GI Panel	Positive (carrier testing)	ATP7B:NM_001005918:exon9:c.2376dupC:p.G793fs		Het
16N-0553	Index	M	7	?	?	Neutropenia and thrombocytopenia, autoimmune hemolytic anemia	Immunity Panel	Negative	COL6A2:NM_058175:exon26:c.2422+1G>A	NC_000021.8:g.47546152G>A	Hom
16N-0554	Index	M	6	?	?	Severe eczema	Immunity Panel	Positive (KSM)	TRAF3IP2:NM_001164283:exon4:c.200G>C:p.W67S	NC_000006.11:g.111880738C>G	Hom
16N-0555	Index	M	8	No	Negative	Lymphadenopathy with cutaneous lesions in Rt cervical region.	Immunity Panel	Negative
16N-0556	Index	F	14	?	?	sister of a Wilson disease pattern	GI Panel	Negative
16N-0557	Index	F	16	?	?	sister of a Wilson disease pattern	GI Panel	Positive (carrier testing)	ATP7B:NM_001005918:exon9:c.2376dupC:p.G793fs		Het
16N-0558	Index	F	19	?	?	sister of a Wilson disease pattern	GI Panel	Positive (carrier testing)	ATP7B:NM_001005918:exon9:c.2376dupC:p.G793fs		Het
16N-0559	Index	F	5	Yes	Negative	Hepatosplenomegaly, chronic, recurrent chest infection, clubbing, bronchiectasis, pneumonia	Immunity Panel	Negative
16N-0560	Index	F	28	No	Positive	Seizures	Neuro Panel	Negative
16N-0561	Index	M	6 months	Yes	Negative	Preterm, multiple congenital anomalies, chest deformity, ASD II, club feet, hydronephrosis	Neuro Panel	Negative
16N-0562	Index	M	2	?	?	central hypoventilation CCHS	Neuro Panel	Positive (both R98 and R100 variants are listed pathogenic)	PHOX2B:NM_003924:exon2:c.296G>T:p.R99L		Het
16N-0563	Index	M	21	?	Negative	tall stature, joins pain, eyes squint, no cardiac valve problem by echocardiogram, DDx Marfan syndrome	Dysm/Dysp Panel	Negative
16N-0564	Index	M	5	?	Positive	GDD, MRS low NAA	Neuro Panel	Ambiguous (only one recessive allele)	MED25:NM_030973:exon4:c.368A>G:p.Q123R		Het
16N-0565	Index	F	9	Yes	Positive	hyperpigmented skin, hypotonia, seizure tonic, left side muscle weakness, recurrent migraine/headache	Neuro Panel	Ambiguous (only one recessive allele)	TECPR2:NM_001172631:exon13:c.3046C>T:p.P1016S		Het
16N-0566	Index	F	6 months	Yes	?	Failure to thrive, developmental regression ,abnormal hair exfoliative, T.C seizures,	IEM Panel	Positive	DBT:NM_001918:exon7:c.773-2A>G		Hom
16N-0567	Index	F	30	Yes	Positive	proximal muscle weakness, can walk only with assistance LGMD type 2B(dysferlinophathy)	Neuro Panel	Positive	DYSF:NM_001130976; :exon42:c.4714C>T:p.R1572X	NC_000002.11:g.71886125C>T	Hom	Info=CLASS=DM;MUT=ALT;ID=CM013384;Ref=C;Alt=T;Start=71886125;End=71886125;HET=.;MAF=.;dbSNP=rs398123789;Disease=Miyoshi myopathy||Info=CLASS=DM;MUT=ALT;ID=CM013384;Ref=C;Alt=T;Start=71886125;End=71886125;HET=.;MAF=.;dbSNP=rs398123789;Disease=Miyoshi myopathy
16N-0568	Index	F	14	?	?	exostosis	Dysm/Dysp Panel	Positive	EXT1:NM_000127:exon2:c.1018C>G:p.R340G		Het
16N-0569	Index	M	6 months	?	?	Adrenoleukodystrophy	IEM Panel	Positive	ABCD1:NM_000033:exon5:c.1415_1416del:p.Q472fs		Hemi
16N-0570	Index	M	3	?	?	Alagille syndrome	Dysm/Dysp Panel	Positive	JAG1:NM_000214:exon18:c.2236_2237del:p.S746fs		Het
16N-0571	Index	F	11	Yes	?	Elevated transaminases G-I bleeding, congenital hepatic fibrosis	GI Panel	Negative
16N-0572	Index	M	3	Yes	?	Neonatal cholestasis	GI Panel	Ambiguous (only one recessive allele)	TTC37:NM_014639:exon21:c.2210T>C:p.V737A		Het
16N-0574	Index	M	5	?	Negative	Speech delay, intellectual disability/MR mild IQ 62, autism spectrum disorder, seizures absence. fragile X syndrome	Neuro Panel	Negative
16N-0575	Index	M	15	Yes	Positive	muscle weakness, neuropathy	Neuro Panel	Ambiguous (VOUS)	LMNA:NM_001282626:exon1:c.139G>A:p.D47N		Het
16N-0576	Index	M	40	Yes	?	History of Retinitis pigmentosa	Vision Panel	Negative
16N-0577	Index	F	7	?	?	Chronic diarrhea, history or 3 siblings with metabolic acidosis and chronic diarrhea	GI Panel	Negative
16N-0578	Index	M	2	Yes	Positive	Known hemophilia on factor VIII replacement, global developmental delay, he does not recognize family	Neuro Panel	Negative
16N-0579	Index	F	4	?	?	Recurrent fever, Anemia/Neutropenia/Pancytopenia, recurrent HLH	Immunity Panel	Negative
16N-0580	Index	F	3	Yes	Positive	Failure to thrive, microcephaly, fine motor delay, gross motor delay, speech delay, asthma, signs of autism.	Dysm/Dysp Panel	Negative
16N-0581	Index	M	4	?	?	fine motor delay, gross motor delay, speech delay, developmental regression	Neuro Panel	Ambiguous (only one recessive allele)	CLN5:NM_006493:exon4:c.726C>A:p.N242K		Het
16N-0582	Index	M	39	No	?	Recurrent urticaria	Immunity Panel	Ambiguous (VOUS)	GJB3:NM_001005752:exon2:c.185A>G:p.N62S		Het
16N-0583	Index	F	8	Yes	Negative	Bilateral cataracts, obesity, gross motor delay, speech delay, depressed nasal bridge, thick ear lobes, small arachnoid cysts, hypothyroidism	Vision Panel	Negative
16N-0584	Index	M	16	?	?	craniocervical stenosis and cervicothoracic kyphosis secondary to hemivertebrae, coxa valgus bilaterally, bilateral elbow dislocation, absent dermatoglyphic, hearing loss	Dysm/Dysp Panel	Negative			Het
16N-0585	Index	M	18	No	?	methylmalonic acid	IEM Panel	Positive (KSM)	MUT:NM_000255:exon11:c.1820T>G:p.F607C		Hom
16N-0586	Index	M	15	No	Positive	mild hepatomegaly, GSD III	IEM Panel	Positive (KSM)	PHKA2:NM_000292:exon9:c.884G>A:p.R295H		Hom	Info=CLASS=DM;MUT=ALT;ID=CM991038;Ref=C;Alt=T;Start=18958147;End=18958147;HET=.;MAF=.;dbSNP=.;Disease=Liver glycogenosis 1|
16N-0587	Index	M	4	?	?	Fine motor delay, gross motor delay, speech delay, intellectual disability, brain atrophy, periventricular leukomalacia, axial hypotonia, hypertonia, complex seizures, spasticity	Neuro Panel	Negative
16N-0588	Index	M	12	No	?	high methylmalonic acid	IEM Panel	Positive (KSM)	MUT:NM_000255:exon11:c.1820T>G:p.F607C		Hom
16N-0590	Index	F	18	Yes	Negative	intellectual disability/ MR, cerebral atrophy, ataxia, facial dysmorphism depressed nasal bridge astigmatism,	Neuro Panel	Negative
16N-0591	Index	F	11	Yes	Negative	Fine motor delay, gross motor delay, speech delay, intellectual disability, ESRD, Hypotonia,	Renal Panel	Positive (KSM)	CEP290:NM_025114:exon41:c.5668G>T:p.G1890X		Hom	Info=CLASS=DM;MUT=ALT;ID=CM061683;Ref=C;Alt=A;Start=88471040;End=88471040;HET=.;MAF=0.0002/1;dbSNP=rs137852832;Disease=Joubert syndrome||Info=CLASS=DM;MUT=ALT;ID=CM061683;Ref=C;Alt=A;Start=88471040;End=88471040;HET=.;MAF=0.0002/1;dbSNP=rs137852832;Disease=Joubert syndrome|Info=CLASS=DM;MUT=ALT;ID=CM061683;Ref=C;Alt=A;Start=88471040;End=88471040;HET=.;MAF=0.0002/1;dbSNP=rs137852832;Disease=Joubert…
16N-0592	Index	F	6	?	?	hyperphenylalaninemia	IEM Panel	Positive	PTS:NM_000317:exon3:c.166_168del:p.56_56del		Hom
16N-0593	Index	M	18	?	?	Hepatic failure, elevated transaminases	GI Panel	Negative
16N-0595	Index	M	3	No	Negative	Autism spectrum disorder, autistic features, stereotypic behaviors	Neuro Panel	Ambiguous (VOUS)	ABCD1:NM_000033:exon1:c.664G>A:p.V222M		Hom
16N-0597	Index	F	28	Yes	?	Hemochromatosis	GI Panel	Positive (KSM)	HAMP:NM_021175:exon3:c.232T>C:p.C78R		Hom
16N-0598	Index	M	32	?	Positive	Carrier testing for hemochromatosis	GI Panel	Positive (carrier testing)	HAMP:NM_021175:exon3:c.232T>C:p.C78R		Het
16N-0599	Trio (16N-0600 and 16N-0601)	?	fetus	Yes	?	Fetal abnormalities	Dysm/Dysp Panel	Positive	TRIP11:NM_004239:exon11:c.4459_4460del:p.M1487fs		Hom
16N-0602	Index	F	7	?	Positive	Failure to thrive, microcephaly, fine motor delay, gross motor delay, speech delay, intellectual disability, hyperpigmentation, hypertelorism of eye, hypotonia, kyphosis, depressed nasal bridge, broad nose, lack of creases on palm, thin philtrum, diffuse symmetrical periventricular & subcortical white matter, thinning of corpus callosum with diffuse atrophy.	Dysm/Dysp Panel	Negative
16N-0603	Index	F	8	Yes	Positive	fine motor delay, speech delay, intellectual disability/MR, external ear malformation,	Neuro Panel	Ambiguous (VOUS)	TRAPPC9:NM_001160372:exon13:c.1975G>A:p.V659M	NC_000008.10:g.141297713C>T	Hom
16N-0604	Index	M	14	?	Negative	Eczema, asthma, hyper IgE syndrome	Immunity Panel	Negative
16N-0606	Index	F	5m	?	?	SCID	Immunity Panel	Positive	RAG2:NM_000536:exon2:c.442C>T:p.R148X	NC_000011.9:g.36615277G>A	Hom	Info=CLASS=DM;MUT=ALT;ID=CM010085;Ref=G;Alt=A;Start=36615277;End=36615277;HET=.;MAF=.;dbSNP=.;Disease=Omenn syndrome|
16N-0607	Index	F	3m	?	?	atrial septal defect, ventricular septal defect, growth retardation/short stature, external ear malformation	Dysm/Dysp Panel	Positive	UBE3B:NM_130466:exon15:c.1597_1598del:p.C533fs	NC_000012.11:g.109945515_109945516del	Hom
16N-0608	Index	M	3	?	?	autism spectrum disorder, autistic features, stereotypic behaviors	Neuro Panel	Negative
16N-0609	Index	M	?	?	?	Failure to thrive, microcephaly, fine motor delay, gross motor delay, speech delay, hypertelorism of eye, frontal bossing, prematurity, IUGR, hepatomegaly.	Dysm/Dysp Panel	Negative
16N-0610	Index	M	5m	?	Positive	family history of SCID. brother died. (RAG2)	Immunity Panel	Negative
16N-0611	Index	F	14	?	Positive	Chronic diarrhea, failure to thrive, suspect immune deficiency. brother with IBD died by this disease	Immunity Panel	Negative
16N-0612	Index	F	26	?	?	CLD? congenital chronic cirrhosis, SCA trait, n/o spontaneous abortions	GI Panel	Ambiguous (only one recessive allele)	NM_001127610:exon2:c.466+5G>C		Het
16N-0613	Index	F	?	?	?	Failure to thrive, fine motor delay, gross motor delay, multiple seizures, spasticity	Neuro Panel	Negative
16N-0614	Index	M	7	Yes	Positive	Fine motor delay, gross motor delay, speech delay, intellectual disability, seizures, cerebellar atrophy, epileptic encephalopathy	Neuro Panel	Negative
16N-0615	Index	M	6	?	?	Asthma, speech delay, scoliosis	Neuro Panel	Negative
16N-0616	Index	F	7	?	Positive	overgrowth, speech delay, intellectual disability/MR, MRI hypoxic ischemic encephalopathy	Neuro Panel	Positive	PTEN:NM_000314:exon1:c.1A>T:p.?	NC_000010.10:g.89624227A>T	Het
16N-0617	Index	M	3	?	?	hepatic failure, elevated transaminases	GI Panel	Positive	PRKCSH:NM_001289103:exon17:c.1462-1G>C		Het
16N-0618	Duo (spouse of 16N-0630)	F	37	?	Positive	Wife of 16NGS-0630 bilateral dysplastic kidneys, urinary bladder not seen, pericardial effusion, pulmonary hypoplasia	Renal Panel	Negative
16N-0619	Index	F	4	?	Positive	Failure to thrive, growth retardation, microcephaly, gross motor delay, prematurity, IUGR, abnormal pigmentation, hypothyroidism, primordial dwarfism & café au lait spots.	Dysm/Dysp Panel	Negative
16N-0620	Index	M	4	?	?	abnormal nails/onycholysis, ichthyosis, recurrent mucocutaneous candidiasis	Immunity Panel	Positive (KSM)	IL17RA:NM_001289905:exon12:c.1472T>C:p.L491P		Hom
16N-0621	Index	M	10	Yes	Negative	Growth retardation, fine motor delay, gross motor delay, speech delay, intellectual disability, learning disability, developmental regression, autism spectrum disorder , seizure	Neuro Panel	Ambiguous (VOUS)	EIF2B3:NM_001166588:exon4:c.350T>C:p.V117A	NC_000001.10:g.45407282A>G	Hom
16N-0622	Index	M	6 months	?	Positive	Raised tyrosine, positive family history of intellectual disability, corneal clouding, retinal hemorrhage, hypotonia,	IEM Panel	Negative
16N-0623	Index	M	7 months	?	?	Warrensburg syndrome	GI Panel	Positive	PAX3:NM_000438:exon3:c.449C>A:p.S150X		Het
16N-0624	Index	M	6	?	?	Anemia, neutropenia, pancytopenia, failure to thrive,	Immunity Panel	Negative
16N-0625	Index	M	4	?	?	Severe intestinal dysmotility, failure to thrive, osteopenia, hypotonia and develop delay	GI Panel	Negative
16N-0626	Index	M	15	Yes	Positive	Speech delay, intellectual disability, stereotypic behaviors, cerebral atrophy, seizures (myoclonic/tonic), blindness, facial dysmorphism	Vision Panel	Positive	GUCY2D:NM_000180:exon12:c.2285delG:p.S762fs		Hom
16N-0627	Index	F	14	?	?	Developmental delay, ataxia, basal ganglia abnormalities	Immunity Panel	Negative
16N-0628	Index	F	1	Yes	?	Failure to thrive, Frontal bossing, IUGR, external ear malformation, fine motor delay, gross motor delay, speech delay, hypotonia, coloboma of eye, vesicovaginal fistula	Dysm/Dysp Panel	Negative
16N-0629	Index	F	11	?	?	Developmental delay, basal ganglia abnormalities, ataxia	Immunity Panel	Negative
16N-0631	Index	F	2	No	Negative	Ventricular septal defect, gross motor delay, hypotonia.	Dysm/Dysp Panel	Negative
16N-0632-A	Index (two panels)	F	6	?	?	Same as 16NGS-0589 Hepatosplenomegaly, generalized lymphadenopathy, pancytopenia, neutropenia, multiple echogenic lesions in liver, spleen, kidney and, recurrent fever, pseudotumor cerebri	GI Panel	Negative
16N-0632-B	Index (two panels)	F	6	?	?	Hepatosplenomegaly, generalized lymphadenopathy, pancytopenia, neutropenia, multiple echogenic lesions in liver, spleen, kidney and, recurrent fever, pseudotumor cerebri	Immunity Panel	Negative
16N-0633	Index	F	2	?	?	Suspected inborn error of metabolism	IEM Panel	Positive	IVD:NM_001159508:exon11:c.1091G>T:p.G364V	NC_000015.9:g.40710362G>T	Hom
16N-0635	Index	M	?	No	Negative	NF1	Neuro Panel	Negative
16N-0636	Index	M	11	Yes	Negative	Atrial septal defect, PDA, abnormal pigmentation ,syndactyly, limited wrist extension, undescended testis, asthma, thick eye brows broad nasal bridge, hearing loss, facial dysmorphism,	Dysm/Dysp Panel	Negative
16N-0637	Index	M	2	No	Negative	Failure to thrive, microcephaly, speech delay, hypotonia, polyhydramnios, club foot,	Dysm/Dysp Panel	Ambiguous (VOUS)	RUNX2:NM_001278478:exon2:c.487A>C:p.N163H	NC_000006.11:g.45399705A>C	Het
16N-0638	Index	M	1	?	?	Failure to thrive, hypotonia, poor sacking, infant of diabetic mother, hypoglycemia	Neuro Panel	Ambiguous (only one recessive allele)	KIF7:NM_198525:exon10:c.2176G>C:p.E726Q	NC_000015.9:g.90188259C>G	Het
16N-0639	Index	F	20	?	Positive	Carrier testing for AGL	IEM Panel	Negative			Wildtype
16N-0640	Index	M	4	?	?	elevated transaminases, high GGT cholestasis , high bile acids, compensated liver disease	GI Panel	Ambiguous (only one recessive allele)	SKIV2L:NM_006929:exon28:c.3559_3579del:p.1187_1193del		Het
16N-0641	Index	F	2	?	?	Suspected beta-keto-thiolase deficiency	IEM Panel	Positive (KSM)	ACAT1:NM_000019:exon5:c.410C>T:p.S137F		Hom
16N-0642	Index	F	3	Yes	?	elevated transaminases, high GGT cholestasis, compensated liver disease	GI Panel	Positive	ATP7B:NM_001005918:exon10:c.2485G>A:p.V829I ATP7B:NM_000053:exon2:c.1100G>C:p.G367A		Het; Het	Info=CLASS=DM;MUT=ALT;ID=CM087673;Ref=C;Alt=T;Start=52518382;End=52518382;HET=.;MAF=.;dbSNP=.;Disease=Wilson disease||Info=CLASS=DM;MUT=ALT;ID=CM087673;Ref=C;Alt=T;Start=52518382;End=52518382;HET=.;MAF=.;dbSNP=.;Disease=Wilson disease|Info=CLASS=DM;MUT=ALT;ID=CM087673;Ref=C;Alt=T;Start=52518382;End=52518382;HET=.;MAF=.;dbSNP=.;Disease=Wilson disease
16N-0643	Index	M	3	?	?	elevated transaminases, compensated liver disease, severe itching	GI Panel	Ambiguous (VOUS)	JAG1:NM_000214:exon24:c.2938T>G:p.C980G		Het
16N-0644	Index	M	1	No	?	Isovaleric aciduria (IVA gene)	IEM Panel	Ambiguous (only one recessive allele)	IVD:NM_001159508:exon7:c.791C>T:p.P264L,IVD:NM_002225:exon8:c.881C>T:p.P294L		Het
16N-0645	Index	F	7	Yes	Positive	Fine motor delay, gross motor delay, speech delay, Intellectual disability/ MR, Learning disability, facial dysmorphism, depressed nasal bridge, epicanthic folds	Neuro Panel	Positive	PANK2:NM_153638:exon2:c.824_825del:p.L275fs		Hom
16N-0646	Index	M	17	Yes	Negative	Growth retardation/short stature, fine motor delay, gross motor delay, speech delay, Intellectual disability/ MR, dystonia, spasticity	Neuro Panel	Negative
16N-0647	Index	F	1	?	?	normal GGT cholestasis	GI Panel	Negative
16N-0648	Index	M	8	?	?	Atrial septal defect, ventricular septal defect, PDA, stenosis, cleft palate, Pierre Robin sequence,	Dysm/Dysp Panel	Negative
16N-0649	Index	F	3	No	?	GDD,ASD7VSD post repair, hypotonia, periorbital puffiness	Dysm/Dysp Panel	Negative
16N-0650	Index	F	15	?	Positive	seizures CPS, obesity, sibling with seizures	Neuro Panel	Negative
16N-0651	Index	F	1	?	?	Abnormal hair silvery hair, partial albinism	Immunity Panel	Negative
16N-0653	Index	F	?	?	Positive	inflammatory bowel disease	Immunity Panel	Positive (HGMD)	ITGB2:NM_000211:exon13:c.1756C>T:p.R586W		Hom	Info=CLASS=DM;MUT=ALT;ID=CM920385;Ref=G;Alt=A;Start=46309312;End=46309312;HET=.;MAF=0.0024/12;dbSNP=rs5030672;Disease=Leukocyte adhesion deficiency||Info=CLASS=DM;MUT=ALT;ID=CM920385;Ref=G;Alt=A;Start=46309312;End=46309312;HET=.;MAF=0.0024/12;dbSNP=rs5030672;Disease=Leukocyte adhesion deficiency|Info=CLASS=DM;MUT=ALT;ID=CM920385;Ref=G;Alt=A;Start=46309312;End=46309312;HET=.;MAF=0.0024/12;dbSNP=rs…
16N-0654	Index	M	3	?	?	use of BCGitis, Mendelian susceptibility to mycobacterial disease	Immunity Panel	Positive	Hom:IL12B:NM_002187:exon3:c.320dupA:p.K107fs		Hom
16N-0655	Index	M	?	?	?	Epilepsy	Neuro Panel	Positive (KSM)	GAMT:NM_000156:exon5:c.491G>T:p.G164V		Hom
16N-0656	Index	M	21	?	?	abetalipoproteinemia	GI Panel	Positive (KSM)	MTTP:NM_001300785:exon13:c.1915G>C:p.G639R		Hom
16N-0657	Index	F	?	?	?	Spastic paraplegia	Neuro Panel	Ambiguous (VOUS)	FLNC:NM_001127487:exon21:c.3503G>A:p.G1168D,		Het
16N-0658	Index	M	17	No	Negative	Intellectual disability, autism spectrum disorder, autistic features, seizures,	Neuro Panel	Ambiguous (VOUS)	MBD5:NM_018328:exon7:c.118A>G:p.S40G;		Het
16N-0659	Index	M	1	?	?	hypotonia	Neuro Panel	Positive	COL6A3:NM_004369:exon34:c.7162+1G>A,		Hom	Info=CLASS=DM;MUT=ALT;ID=CS141594;Ref=C;Alt=T;Start=238253700;End=238253700;HET=.;MAF=.;dbSNP=.;Disease=Collagen VI myopathy|
16N-0660	Index	?	?	?	?	Recurrent pneumonia, CMV pneumonitis, eosinophilia	Immunity Panel	Positive	STAT1:NM_007315:exon4:c.185C>A:p.S62X,		Hom
16N-0661	Index	F	7	?	?	Ketosis, hypoglycemia	IEM Panel	Negative
16N-0662	Index	M	3	?	?	DD panel	Dysm/Dysp Panel	Positive	POLR1D:NM_015972:exon2:c.388G>T:p.E130X		Het
16N-0663	Index	F	1	?	?	Blindness, optic atrophy	Vision Panel	Ambiguous (only one recessive allele)	PRCD:NM_001077620:exon1:c.64C>T:p.R22X		Het
16N-0664	Index	M	7	Yes	Positive	failure to thrive, speech delay, vertebral anomaly, raised alkaline phosphatases	GI Panel	Negative
16N-0665	Index	M	26	Yes	?	Healthy, carrier testing for Wilson disease because of family history	GI Panel	Positive (carrier testing)	ATP7B:NM_001005918:exon17:c.3574delC:p.Q1192fs		Het
16N-0666	Index	F	20	Yes	?	Wilson disease	GI Panel	Positive	ATP7B:NM_001005918:exon17:c.3574delC:p.Q1192fs		Hom
16N-0667	Index	F	3	?	?	Failure to thrive, chronic diarrhea	GI Panel	Negative
16N-0668	Index	F	34	?	?	hereditary angioedema	Immunity Panel	Negative
16N-0669	Index	M	4	Yes	Negative	Klippel Feil syndrome VS MRUCS	Dysm/Dysp Panel	Negative
16N-0670	Index	F	57	No	?	Suspected immunodeficiency	Immunity Panel	Positive (HGMD)	TNFRSF13B:NM_012452:exon4:c.515G>A:p.C172Y		Het	Info=CLASS=DM;MUT=ALT;ID=CM077983;Ref=C;Alt=T;Start=16843756;End=16843756;HET=.;MAF=.;dbSNP=.;Disease=Immunodeficiency, common variable|
16N-0671	Index	F	14	Yes	?	High GGT cholestasis	GI Panel	Negative
16N-0672	Index	F	5	?	Positive	jaundice, high bile acid	GI Panel	Negative
16N-0673	Index	M	2	?	?	chronic diarrhea form birth, premature, hypochloremic metabolic alkalosis, ?SLC26A3	GI Panel	Positive	SLC26A3:NM_000111:exon5:c.559G>T:p.G187X		Hom	Info=CLASS=DM;MUT=ALT;ID=CM984098;Ref=C;Alt=A;Start=107431504;End=107431504;HET=.;MAF=.;dbSNP=rs121913032;Disease=Diarrhea, congenital chloride||Info=CLASS=DM;MUT=ALT;ID=CM984098;Ref=C;Alt=A;Start=107431504;End=107431504;HET=.;MAF=.;dbSNP=rs121913032;Disease=Diarrhea, congenital chloride
16N-0674	Index	M	1	?	Positive	VLCAD, atrial septal defect, ventricular septal delay, failure to thrive	IEM Panel	Positive	ACADVL:NM_000018:exon2:c.65C>A:p.S22X		Hom	Info=CLASS=DM;MUT=ALT;ID=CM001606;Ref=C;Alt=A;Start=7123443;End=7123443;HET=.;MAF=.;dbSNP=.;Disease=Very long chain acyl-CoA dehydrogenase deficiency|
16N-0675	Index	F	10	?	?	tuberous sclerosis	Neuro Panel	Positive	TSC2:NM_001077183:exon35:c.4629G>A:p.W1543X		Het	Info=CLASS=DM;MUT=ALT;ID=CM064347;Ref=G;Alt=A;Start=2136361;End=2136361;HET=.;MAF=.;dbSNP=rs45517372;Disease=Tuberous sclerosis|
16N-0676	Index	M	5	?	?	Fine motor delay, gross motor delay, learning disability, developmental regression, seizures, spasticity,	Neuro Panel	Negative
16N-0677	Index	F	14	?	?	Failure to thrive, immunodeficiency, Hyper IgM, thrombocytopenia, myelodysplastic syndrome	Immunity Panel	Negative
16N-0678	Trio (16N-0679 and 16N-0680)	Fetus	?	Yes	?	encephalocele, polycystic kidney, Meckel Gruber	Renal Panel	Positive	TMEM237:NM_001044385:exon5:c.325C>T:p.R109X,		Hom
16N-0681	Index	M	24	?	?	abetalipoproteinemia	GI Panel	Positive (KSM)	MTTP:NM_001300785:exon13:c.1915G>C:p.G639R		Hom
16N-0682	Index	F	4	Yes	Positive	Failure to thrive, elevated transaminases, cholestasis, pruritus, positive FH of liver diseases	GI Panel	Negative
16N-0683	Index	M	27	?	?	cone rod dystrophy	Vision Panel	Positive	PROM1: NM_001145848:exon11:c.1115-1G>A		Het	Info=CLASS=DM?;MUT=ALT;ID=CS107464;Ref=C;Alt=T;Start=16010732;End=16010732;HET=.;MAF=.;dbSNP=.;Disease=Cone-rod dystrophy|
16N-0684	Index	M	5	Yes	Positive	normocephaly, developmental regression, leukodystrophy, spasticity, autosomal recessive neurodegenerative disease, mild GDD, loss for all developmental milestones between age of 3-5, leading to loss of ambulation and meaningful communication , MRI shows non- specific leukodystrophy changes that resemble metachromatic leukodystrophy. Oldest affected brother is 22, all have spasticity with pyramida…	Neuro Panel	Negative
16N-0685	Index	F	3	Yes	Positive	5 affected offspring with seizures and learning problems with delayed milestones, seizures onset since 6 months controlled with sodium valproate, gross motor delay and speech delay, non dysmorphic, pes planus noted. relative microcephaly, mild hypertonia	Neuro Panel	Negative
16N-0686	Index	M	5	Yes	Positive	gross motor delay with frequent falls with walking, FH/O other sibling brother and sister with delay walking pes planus with Vit D deficiency,	Neuro Panel	Negative
16N-0688	Index	F	2	Yes	Negative	microcephaly notice after age of 2, birth HC 50%, then become <3% since age of 2 months, GDD which slowly improving with time, spasticity	Neuro Panel	Negative
16N-0689	Index	M	9	Yes	Positive	severe GDD, neuroregression, treatment refractory seizures and macrocephaly, younger brother is similarly affected but milder phenotype	Neuro Panel	Positive	C12orf57:NM_001301837:exon1:c.43C>T:p.Q15X		Hom
16N-0690	Index	M	20	Yes	Positive	treatment refractory seizures, sever intellectual disability, 4 affected brother, 8 healthy sisters, 2 healthy brothers, CDG was abnormal on one patients, but normal on other 2 brothers	Neuro Panel	Ambiguous (VOUS)	SLC9A6:NM_001042537:exon9:c.1211C>T		Hemi
16N-0691	Index	F	12	Yes	Negative	chronic liver disease, portal hypertension liver cirrhosis, jaundice	GI Panel	Negative
16N-0692	Index	?	3	?	?	Agenesis of corpus callosum, brain atrophy, ataxia, spasticity, hypertonia, spasticity	Neuro Panel	Positive	SPG11:NM_001160227:exon10:c.1951C>T:p.R651X		Hom	Info=CLASS=DM;MUT=ALT;ID=CM076538;Ref=G;Alt=A;Start=44920983;End=44920983;HET=.;MAF=0.0002/1;dbSNP=rs199588440;Disease=Spastic paraplegia, autosomal recessive|
16N-0693	Index	M	10	?	?	mitral regurgitation, developmental regression, sever brain atrophy,	Neuro Panel	Ambiguous (only one recessive allele)	CLN8:NM_018941:exon3:c.779C>T:p.P260L		Het
16N-0694	Index	M	57	?	?	young onset Parkinson disease	Neuro Panel	Ambiguous (VOUS)	MAOA:NM_000240:exon3:c.299A>G:p.Y100C		Hom
16N-0695	Index	F	6 months	Yes	Positive	elevated transaminases high bilirubin, neonatal cholestasis, FH of PFIC II	GI Panel	Positive	ABCB11:NM_003742:exon5:c.379delA:p.T127fs		Hom
16N-0696	Index	?	?	?	?	Failure to thrive, motor delay, hypotonia, muscle weakness	Neuro Panel	Positive	CHKB:NM_005198:exon8:c.927+1G>A		Hom
16N-0698	Index	M	3	No	Negative	microcephaly, cleft lip/plate, facial dysmorphism, large rotated ears	Dysm/Dysp Panel	Negative
16N-0699	Index	M	1	No	?	lax skin	Dysm/Dysp Panel	Negative
16N-0701	Index	M	13	No	?	Failure to thrive, External ear malformation, rotated ears, facial dysmorphism, nasal bridge depressed, hemangioma neck, scoliosis, shoulder asymmetrical, no mental retardation.	Dysm/Dysp Panel	Negative
16N-0702	Index	F	3	Yes	Positive	Fine motor delay, gross motor delay, speech delay, intellectual disability, learning disability, facial dysmorphism (squint), corpus callosum collapse, hydronephrosis	Neuro Panel	Positive (KSM)	C12orf57:NM_001301837:exon1:c.1A>G:p.M1V		Hom	Info=CLASS=DM;MUT=ALT;ID=CM118220;Ref=A;Alt=G;Start=7053285;End=7053285;HET=.;MAF=.;dbSNP=.;Disease=Intellectual disability||Info=CLASS=DM;MUT=ALT;ID=CM118220;Ref=A;Alt=G;Start=7053285;End=7053285;HET=.;MAF=.;dbSNP=.;Disease=Intellectual disability|Info=CLASS=DM;MUT=ALT;ID=CM118220;Ref=A;Alt=G;Start=7053285;End=7053285;HET=.;MAF=.;dbSNP=.;Disease=Intellectual disability|Info=CLASS=DM;MUT=ALT;ID=C…
16N-0703	Index	M	2	?	Positive	Bilateral nephrolithiasis	Renal Panel	Positive	PKD2:NM_000297:exon1:c.567G>A:p.W189X		Het	Info=CLASS=DM;MUT=ALT;ID=CM085644;Ref=G;Alt=A;Start=88929452;End=88929452;HET=.;MAF=.;dbSNP=.;Disease=Polycystic kidney disease 2|
16N-0705	Index	F	4 months	Yes	?	coagulopathy, hepatic failure, elevated transaminases	GI Panel	Negative
16N-0706	Index	F	5 months	Yes	?	hepatic failure, elevated transaminases, cholestasis,	GI Panel	Negative
16N-0707	Index	F	35	?	?	ataxia onset at 22y, polyneuropathy	Neuro Panel	Negative
16N-0708	Index	F	2	No	?	Fine motor delay, gross motor delay, speech delay, intellectual disability/ MR, calcification of..,	Neuro Panel	Negative
16N-0709	Index	F	3	No	?	Failure to thrive, gross motor delay, speech delay, intellectual disability/ MR, hypotonia, abnormal hair, DD, dysmorphic features, CHD	Neuro Panel	Negative
16W-0067 Child	Trio (16W-0066 and 16W-0068)	F	8	Yes	Positive	Cardiomyopathy, failure to thrive, short stature, facial dysmorphism, hard hearing, CHD (pulmonary stenosis), genitourinary abnormalities, on tracheostomy negative WES, mitochondrial and WGS.	WES	Negative
16W-0069	index	F	4	No	Negative	Neuroregression	WES	Positive (KSM)	ISCA2:NM_194279:exon3:c.229G>A:p.G77S		Hom	Info=CLASS=DM;MUT=ALT;ID=CM151129;Ref=G;Alt=A;Start=74961032;End=74961032;HET=.;MAF=.;dbSNP=.;Disease=Neurodegeration, developmental delay, failure to thrive, quadriplegia, truncal hypotonia, optic atrophy, leukoencephalopathy||Info=CLASS=DM;MUT=ALT;ID=CM151129;Ref=G;Alt=A;Start=74961032;End=74961032;HET=.;MAF=.;dbSNP=.;Disease=Neurodegeration, developmental delay, failure to thrive, quadriplegia…
16W-0070	index	M	7	No	Negative	Failure to thrive, Fine/ gross motor delay, speech delay, intellectual disability, facial dysmorphism (Capped ears), malrotation of hippocampus.	WES	Positive	VWA3B:NM_144992:exon5:c.655G>T:p.E219X		Hom
16W-0071	index	F	5	Yes	?	Multiple joint swelling arthritis.	WES	Ambiguous (only one recessive allele)	CRLF1:NM_004750:exon4:c.605delC:p.A202fs		Het
16W-0072	index	M	7	Yes	Negative	Failure to thrive, Fine/ gross motor delay, speech delay, intellectual disability, Facial dysmorphism (low hairline thick eyebrows, external ear malformation), hypertonia,	WES	Ambiguous (VOUS)	KIF1A:NM_004321:exon39:c.4088G>C:p.G1363A		Het
16W-0073	index	F	6	No	?	severe microcephaly, Fine/ gross motor delay, aggressive behavior, seizures, unilateral ocular hypoplasia CRT, cognitive blindness	WES	Positive (HGMD)	SOS1:NM_005633:exon10:c.1490G>A:p.R497Q		Het	Info=CLASS=DM;MUT=ALT;ID=CM105249;Ref=C;Alt=T;Start=39250079;End=39250079;HET=.;MAF=0.0004/2;dbSNP=rs371314838;Disease=Noonan syndrome|
16W-0074	index	F	13	Yes	Positive	severe speech delay, intellectual disability, hypertelorism of eye, seizures, Facial dysmorphism (squint, high forehead, depressed nasal bridge). Girl is more sever than the boy.	WES	Positive (KSM)	ADAT3:NM_138422:exon2:c.430G>A:p.V144M		Hom	Info=CLASS=DM;MUT=ALT;ID=CM135495;Ref=G;Alt=A;Start=1912476;End=1912476;HET=.;MAF=.;dbSNP=.;Disease=Intellectual disability & strabismus|
16W-0075	index	M	8	No	?	Autism spectrum disorder	WES	Ambiguous (novel candidate)	RNF213:NM_001256071:exon60:c.14394delC:p.F4798fs		Het
16W-0076	index	M	2	?	Positive	GDD and microcephaly	WES	Negative
16W-0078	Index	F	4	Yes	?	Dysmorphism skeletal deformity.	WES	Positive	BMPER:NM_133468:exon9:c.712T>G:p.C238G		Hom
16W-0079	Index	M	5	Yes	Positive	Ventricular septal defect, speech delay, learning disability, cleft lip/palate, skin laxity, joint laxity	WES	Ambiguous (novel candidate)	DMKN:NM_001126057:exon5:c.850_851insCA:p.G284fs		Hom
16W-0080	Index	F	3	Yes	Negative	flat face, anteverted nose, dysmorphic features and facial hemangioma at the glabella, micrognathia, fix contraction at hand and neck, short stature, trismus, normal sweating, array showed homozygosity patient die with respiratory problems	WES	Positive	NALCN:NM_052867:exon39:c.4355T>C:p.L1452S		Het
16W-0081	index	F	5	Yes	Positive	PDA closed, failure to thrive, growth retardation, Microcephaly, fine/ gross motor delay, speech delay, hypertelorism of eye, facial dysmorphism (depressed nasal bridge, low hair line), subependymal cyst, hypotonia, muscle weakness, dysphasia, IUGR, GI reflux	WES	Positive	PLA2G6:NM_001004426:exon16:c.2208T>G:p.Y736X		Hom	Info=CLASS=DM;MUT=ALT;ID=CM063050;Ref=A;Alt=C;Start=38508219;End=38508219;HET=.;MAF=.;dbSNP=rs121908680;Disease=Infantile neuroaxonal dystrophy 1|
16W-0082	Index	M	8 months	?	?	Atrial septal defect, fine/ gross motor delay, hypotonia, muscle weakness, contractures, pneumonia, congenital myopathy, congenital muscular dystrophy (Left thigh muscle biopsy done).	WES	Positive	VAMP1:NM_001297438:exon2:c.128_129del:p.E43fs		Hom
16W-0083	index	M	18	Yes	Positive	Myopathy, cardiomyopathy ( Dilated), muscle weakness	WES	Ambiguous (novel candidate)	PLEKHF1:NM_024310:exon2:c.514C>T:p.R172C		Hom
16W-0084	index	M	9	Yes	Positive	microcephaly, autism spectrum disorder, Hypopigmented spots, developmental delay, bilateral undescended testes, short stature, absent patella.	WES	Ambiguous (VOUS)	PLEKHG2:NM_022835:exon18:c.1708G>A:p.G570R		Hom
16W-0085	index	M	?	Yes	Positive	Dysmorphic features, mitral regurgitation, skeletal deformities	WES	Ambiguous (novel candidate)	AHNAK2:NM_138420:exon7:c.6436_6437insGG:p.L2146fs		Hom
16W-0086	index	F	?	Yes	Positive	Cardiomyopathy (Dilated).	WES	Ambiguous (novel candidate)	NRAP:NM_001261463:exon5:c.400_407del:p.C134fs		Hom
16W-0087	index	M	7 months	?	?	polymicrogyria + microcephaly, hypertonia	WES	Positive	ASPM:NM_018136:exon18:c.6232C>T:p.R2078X		Hom	Info=CLASS=DM;MUT=ALT;ID=CM095684;Ref=G;Alt=A;Start=197072149;End=197072149;HET=.;MAF=.;dbSNP=rs199422168;Disease=Primary microcephaly|
16W-0088	index	M	10	Yes	Positive	Brain atrophy, Dystonia, Hypotonia, Seizures, muscle weakness	WES	Positive	SLC13A5:NM_001284510:exon8:c.1098dupC:p.I367fs		Hom
16W-0089	index	F	8	Yes	?	Failure to thrive, Microcephaly, fine motor delay, speech delay, developmental delay, facial dysmorphic (strabismus+myopic), seizures (GTC+myoclonic), progressive epilepsy+ regression of milestones.	WES	Positive	CLN5:NM_006493:exon3:c.595C>T:p.R199X; CLN5:NM_006493:exon3:c.656_657insTGATG:p.I219fs		Het; Het	Info=CLASS=DM;MUT=ALT;ID=CM131271;Ref=C;Alt=T;Start=77570145;End=77570145;HET=.;MAF=.;dbSNP=rs546989392;Disease=Neuronal ceroid lipofuscinosis, late infantile|
16W-0090	index	F	4 months	Yes	Positive	developmental regression, new onset left focal seizures with loss of milestones, 2 older siblings with same history. Normal metabolic screen and MRI brain	WES	Ambiguous (VOUS)	CCDC174:NM_016474:exon9:c.884G>C:p.R295T		Hom
16W-0091	index	F	2	No	Negative	Congenital hypotonia, rigid spine, myopathic facies, normal CK	WES	Positive	VAMP1:NM_014231:exon2:c.129+1G>A		Hom
16W-0092	index	M	5	?	?	fine motor delay, speech delay, developmental delay, Basal ganglia abnormalities, dystonia	WES	Positive	MOCS1:NM_001075098:exon9:c.1102+1G>T		Hom
16W-0093	index	F	24	Yes	Positive	Failure to thrive, gross motor delay, cataracts, Dystonia, spasticity,	WES	Ambiguous (VOUS)	GALC:NM_001201401:exon8:c.928G>A:p.G310R		Hom
16W-0094	index	F	5 months	Yes	?	Hypotonia, Seizures, polyhydramnios	WES	Negative
16W-0095 (duo)	Duo (16W-0096, siblings)	F	4	Yes	Positive	Microcephaly, fine/ gross motor delay, speech delay, intellectual disability, abnormal movements, chorea, dystonia, hypotonia. We have sent brother for WES (5078414)	Reflex WES	Ambiguous (VOUS)	C10orf2:NM_001163812:exon4:c.1721T>C:p.F574S		Hom
16W-0097	Index	F	21	?	?	Dystonia	WES	Ambiguous (novel candidate)	QKI:NM_206853:exon6:c.635-2A>T		Het
16W-0098	Index	M	7	Yes	Negative	fine/ gross motor delay, speech delay, intellectual disability, hypoketosis, metabolic acidosis, global developmental delay, lactate slightly elevated, MRI:mild calcification in basal ganglia	WES	Positive (KSM)	CA2:NM_000067:exon2:c.232+1G>A		Hom	Info=CLASS=DM;MUT=ALT;ID=CS920729;Ref=G;Alt=A;Start=86377699;End=86377699;HET=.;MAF=0.0002/1;dbSNP=rs573750741;Disease=Carbonic anhydrase deficiency||Info=CLASS=DM;MUT=ALT;ID=CS920729;Ref=G;Alt=A;Start=86377699;End=86377699;HET=.;MAF=0.0002/1;dbSNP=rs573750741;Disease=Carbonic anhydrase deficiency|Info=CLASS=DM;MUT=ALT;ID=CS920729;Ref=G;Alt=A;Start=86377699;End=86377699;HET=.;MAF=0.0002/1;dbSNP=r…
16W-0099	Duo (spouse of 16W-0100)	F	30	Yes	?	Failure to thrive, fine/gross motor delay, lactic academia, elevated transaminases, cholestasis, mitochondrial myopathy E.M, decompensated liver failure, normal GGT, PIFIC negative	WES	Negative
16W-0101	index	M	9	Yes	Positive	Microcephaly, intellectual disability/MR, myopathy,	WES	Ambiguous (VOUS)	NADK2:NM_001287341:exon8:c.380A>G:p.Y127C		Hom
16W-0102	Index	M	6	Yes	?	Fine motor delay, gross motor delay, speech delay, Intellectual disability/ MR, learning disability, hypertonia, demyelinating disease.	WES	Ambiguous (novel candidate)	ECI1:NM_001919:exon5:c.563+1G>T		Hom
16W-0103	Index	F	5	Yes	?	Recurrent fractures	WES	Negative
16W-0104	Index	M	3	?	Negative	Short stature with skeletal deformity	WES	Positive	FBN1:NM_000138:exon42:c.5087A>G:p.Y1696C		Het	Info=CLASS=DM;MUT=ALT;ID=CM115508;Ref=T;Alt=C;Start=48755416;End=48755416;HET=.;MAF=.;dbSNP=rs387906625;Disease=Geleophysic dysplasia|
16W-0105 TRIO	Trio (16W-0106 and 16W-0107)	M	2	Yes	?	Brain Atrophy, hypotonia, lactic acidemia/High CSF lactate	WES	Negative
16W-0108	index	F	7	Yes	Negative	Fine motor delay, gross motor delay, speech delay, Intellectual disability/ MR, Autistic features, seizures intractable, seizures drop attacks	WES	Negative
16W-0109	index	F	3	No (same tribe)	Negative	Fine motor delay, gross motor delay, speech delay, Intellectual disability/ MR, Global delay, seizures generalized, infantile spasms, no similar FH	Reflex WES	Negative
16W-0110	index	F	6	Yes	?	Contracture, scoliosis, kyphosis, skeletal dysplasia	WES	Negative
16W-0111	index	F	3	Yes	Negative	severe microcephaly, sever growth retardation (wt - 8SD), contractures, microcephaly, hypertelorism of the eye, external ear malformation, high forehead, low set ears, thin upper lip, sparse hair, dwarfism	WES	Positive (KSM)	ESCO2: NM_001017420:exon7:c.1132-7A>G		Hom	Info=CLASS=DM;MUT=ALT;ID=CS054186;Ref=A;Alt=G;Start=27646357;End=27646357;HET=.;MAF=.;dbSNP=rs80359862;Disease=Roberts syndrome|
16W-0112	index	F	12	?	?	cerebellar atrophy, cataracts, nystagmus,	WES	Positive (KSM)	SIL1: NM_001037633:exon11:c.1030-9G>A		Hom	Info=CLASS=DM;MUT=ALT;ID=CS083273;Ref=C;Alt=T;Start=138283171;End=138283171;HET=.;MAF=.;dbSNP=rs370290043;Disease=Marinesco-Sjogren syndrome|
16W-0113	index	F	6	Yes	Negative	Fine motor delay, gross motor delay, speech delay, cerebellar atrophy, thin corpus callosum, ataxia,	WES	Negative
16W-0114	index	F	8	No	?	Failure to thrive, microcephaly, hypotonia, seizures, muscle weakness,	WES	Negative
16W-0115	index	F	7	Yes	?	elevated transaminases, cholestasis,	Reflex WES	Ambiguous (novel candidate)	GRTP1:NM_001286732:exon6:c.698G>A:p.W233X		Hom
16W-0116	index	F	8	Yes	?	Intellectual disability/ MR, learning disability, developmentally regression, seizures tonic-clonic,	WES	Positive	PCDH19:NM_001105243:exon1:c.577_578del:p.E193fs		Het (X-linked)
16W-0117	index	F	?	?	?	Gross motor delay, Intellectual disability/ MR, learning disability, brain atrophy, periventricular leukomalacia, spasticity, muscle weakness	WES	Positive	SPG11:NM_001160227:exon36:c.6559_6560del:p.L2187fs		Hom
16W-0118	index	F	9	Yes	?	Gross motor delay, spasticity, possible hereditary spastic paraplegia	WES	Ambiguous (VOUS)	VRK1:NM_003384:exon8:c.709+3A>C		Hom
16W-0119	index	M	12	?	?	Abnormal hair, abnormal pigmentation, ichthyosis, spasticity, LDs of mild degree, white matter changes,	WES	Positive	ARSE:NM_001282631:exon6:c.814G>A:p.G272R		Hom	Info=CLASS=DM;MUT=ALT;ID=CM980123;Ref=C;Alt=T;Start=2864081;End=2864081;HET=.;MAF=.;dbSNP=.;Disease=Chondrodysplasia punctata|
16W-0121	index	F	4	?	?	Microcephaly, Fine motor delay, speech delay, Intellectual disability/ MR, Learning disability, hypotonia, seizures GTC, optic atrophy,	WES	Negative
16W-0122	index	F	10	No	?	Segawa syndrome, Gross motor, dystonia, occasional PT leg dystonia, otherwise normal	WES	Positive	CLCN1:NM_000083:exon3:c.378dupG:p.L126fs		Hom
16W-0123	index	F	14	Yes	?	Fine motor delay, gross motor delay, speech delay, Intellectual disability/ MR, Learning disability, developmental regression, hypotonia, tonic seizures, hypothyroidism,	WES	Positive (ClinVar)	KCNA2:NM_004974:exon3:c.1214C>T:p.P405L		Het	Info=CLASS=DM;MUT=ALT;ID=CM152575;Ref=G;Alt=A;Start=111146191;End=111146191;HET=.;MAF=.;dbSNP=.;Disease=Epileptic encephalopathy|
16W-0124	Index	M	6	Yes	Negative	Autistic behavior, developmental delay, speech delay, no seizures,	WES	Positive	CHD8:NM_001170629:exon26:c.4984C>T:p.R1662X,		Het
16W-0125	Index	F	2	?	?	Dysmorphism bone fracture with negative, panel of osteogenesis imperfecta AR	WES	Positive	CRTAP:NM_006371:exon4:c.826C>T:p.Q276X-HGMD		Hom	Info=CLASS=DM;MUT=ALT;ID=CM067660;Ref=C;Alt=T;Start=33171463;End=33171463;HET=.;MAF=0.0002/1;dbSNP=rs72659361;Disease=Osteogenesis imperfecta, recessive||Info=CLASS=DM;MUT=ALT;ID=CM067660;Ref=C;Alt=T;Start=33171463;End=33171463;HET=.;MAF=0.0002/1;dbSNP=rs72659361;Disease=Osteogenesis imperfecta, recessive|Info=CLASS=DM;MUT=ALT;ID=CM067660;Ref=C;Alt=T;Start=33171463;End=33171463;HET=.;MAF=0.0002/1…
16W-0126	Index	M	1	No	Positive	Webbed neck, hypertelorism, ptosis, long philtrum, developmental delay, cardiomyopathy, one brother died on VLCAD, one stillbirth	WES	Positive	DVL3:NM_004423:exon8:c.903G>C:p.Q301H		Het
16W-0127	index	M	5	?	?	Failure to thrive, microcephaly, fine motor delay, gross motor delay, speech delay, gastrointestinal reflux, seizures, spasticity	WES	Positive	RNASEH2B:NM_001142279:exon5:c.356A>G:p.D119G		Hom
16W-0128	index	M	2	Yes	?	Ataxia, Dystonia, hypertonia, other psychiatric symptoms ADHD,	WES	Negative
16W-0129	index	M	13	No	?	speech delay, Intellectual disability/ MR, Learning disability, hypotonia, seizures,	WES	Positive	TRMT1:NM_001142554:exon10:c.1245_1246del:p.L415fs		Hom
16W-0130	Trio (16W-0131 and 16W-0132, siblings)	F	11	Yes	Positive	Microcephaly, speech delay, intellectual disability/MR,	WES	Positive (KSM)	KIF14:NM_001305792:exon23:c.2598G>A:p.? (splicing)		Hom
16W-0133	index	F	3	?	?	Failure to thrive, Gross motor delay, hypotonia, seizures generalized tonic- clonic,	WES	Positive	PURA:NM_005859:exon1:c.302_303del:p.T101fs		Het
16W-0134	index	M	5	Yes	?	developmental delay, blindness,	WES	Positive (KSM)	C12orf57:NM_001301837:exon1:c.1A>G:p.M1V		Hom	Info=CLASS=DM;MUT=ALT;ID=CM118220;Ref=A;Alt=G;Start=7053285;End=7053285;HET=.;MAF=.;dbSNP=.;Disease=Intellectual disability||Info=CLASS=DM;MUT=ALT;ID=CM118220;Ref=A;Alt=G;Start=7053285;End=7053285;HET=.;MAF=.;dbSNP=.;Disease=Intellectual disability|Info=CLASS=DM;MUT=ALT;ID=CM118220;Ref=A;Alt=G;Start=7053285;End=7053285;HET=.;MAF=.;dbSNP=.;Disease=Intellectual disability|Info=CLASS=DM;MUT=ALT;ID=C…
16W-0135	Index	F	3	?	Positive	dysmorphism	WES	Positive	PURA:NM_005859:exon1:c.302_303del:p.T101fs		Het
16W-0136	Index	F	6	?	?	recurrent bone fracture with negative panel gene, mutation N for AD and AR osteogenesis imperfecta	WES	Negative
16W-0137	index	M	15	?	?	Failure to thrive, Agenesis of corpus callosum, intellectual disability, seizures GTC,	WES	Positive	C12orf57:NM_001301836:exon2:c.14-2A>G		Hom
16W-0138	index	M	3	Yes	Positive	Fine motor delay, microcephaly, gross motor delay, speech delay, developmental regression, hypotonia central, hypertonia peripheral?, leukodystrophy, blindness, constipation, nystagmus,	WES	Positive (KSM)	ISCA2:NM_194279:exon3:c.229G>A:p.G77S		Hom	Info=CLASS=DM;MUT=ALT;ID=CM151129;Ref=G;Alt=A;Start=74961032;End=74961032;HET=.;MAF=.;dbSNP=.;Disease=Neurodegeration, developmental delay, failure to thrive, quadriplegia, truncal hypotonia, optic atrophy, leukoencephalopathy||Info=CLASS=DM;MUT=ALT;ID=CM151129;Ref=G;Alt=A;Start=74961032;End=74961032;HET=.;MAF=.;dbSNP=.;Disease=Neurodegeration, developmental delay, failure to thrive, quadriplegia…
16W-0139	index	M	6	Yes	Positive	Fine motor delay, gross motor delay, speech delay, intellectual disability/MR, ataxia, cerebellar atrophy	Reflex WES	Positive (KSM)	ARMC9:NM_001291656:exon17:c.1559C>T:p.Pro522Leu		Hom
16W-0140	index	M	4	Yes	Negative	Growth retardation, short stature,	WES	Positive (HGMD)	GALNS:NM_000512:exon3:c.245C>T:p.S82L		Hom	Info=CLASS=DM;MUT=ALT;ID=CM137900;Ref=G;Alt=A;Start=88908379;End=88908379;HET=.;MAF=.;dbSNP=rs371429653;Disease=Mucopolysaccharidosis IVa|
16W-0141	index	F	10	Yes	Negative	Progressive myoclonic epilepsy, abnormal mitochondrial respiratory chain assay, GDD, abnormal MRI subcortical signal	WES	Positive	OPA1:NM_130831:exon16:c.1597+1G>C		Het
16W-0142	index	M	3	Yes	Negative	Fine motor delay, microcephaly, gross motor delay, speech delay, intellectual disability/ MR, hypotonia, muscle weakness, dystonia, hearing loss, brain infarction	WES	Ambiguous (only one recessive allele)	STAMBP:NM_201647:exon10:c.1271G>A:p.R424Q		Het
16W-0143	Duo (16W-0146 sibling)	F	19	?	?	Brain atrophy, white matter disease?, ataxia, spasticity, muscle weakness,	WES	Ambiguous (novel candidate)	CCDC82:NM_024725:exon5:c.904G>T:p.D302Y		Hom
16W-0144	index	M	4	?	?	Fine motor delay, gross motor delay, speech delay, intellectual disability/ MR, hypotonia, seizures IS now is in remission, muscle weakness, mild lactic acidosis, microcephaly... , hearing loss (clinical), GDD	WES	Ambiguous (VOUS)	NDUFAF5:NM_024120:exon1:c.222+8->GCGGGGCGGCGGGGCG,NM_001039375:exon1:c.222+8->GCGGGGCGGCGGGGCG		Hom
16W-0145	index	M	20	Yes	?	Ataxia,	WES	Positive	SETX:NM_015046:exon11:c.5308_5311del:p.E1770fs		Hom
16W-0147	index	F	1	?	?	Microcephaly, learning disability, developmental regression, sever hypotonia, seizures infantile spasms?, delayed myelination, sever epileptic encephalopathy (1.5),	WES	Ambiguous (novel candidate)	SLAIN2:NM_020846:exon5:c.938C>T:p.T313I		Het
16W-0148	index	F	5	?	?	Failure to thrive, Fine motor delay, gross motor delay, speech delay, autistic features, hypotonia, seizure, White matter changes in bilateral p... , poor vision, GDD and epilepsy	WES	Ambiguous (novel candidate)	PLCH2:NM_001303012:exon16:c.2132G>A:p.C711Y		Hom
16W-0149	index	M	33	?	?	muscle weakness,	WES	Positive (ClinVar)	TTN:NM_003319:exon154:c.58829C>T:p.P19610L		Hom
16W-0150	index	F	1	Yes	?	atrial septal defect, ventricular septal defect, failure to thrive, fine/gross motor retardation, brain atrophy, dandy walker variant, hypotonia, hypertonia, seizures myoclonic, spasticity, prematurity, IUGR, gastrointestinal reflux	WES	Ambiguous (novel candidate)	PCNX:NM_001308160:exon26:c.4804A>G:p.K1602E		Het
16W-0151	index	F	1	No (same tribe)	?	Fine motor delay, gross motor delay, speech delay, intellectual disability/ MR, GDD, coloboma of the eye, dysmorphic features, facial dysmorphism depressed nasal bridge, low set ears hypotonia, asthma,	WES	Positive	CHD7:NM_017780:exon8:c.2500_2504del:p.S834fs		Het
16W-0152	index	M	7	?	?	Intellectual disability, epilepsy, autism, ADHD, mitral regurgitation	WES	Ambiguous (novel candidate)	ROBO1:NM_133631:exon21:c.2990A>T:p.D997V		Het
16W-0153	index	M	3	?	?	Fine motor delay, gross motor delay, speech delay, hypotonia, hyperphagia	WES	Ambiguous (VOUS)	C5orf42:NM_023073:exon20:c.3610T>C:p.S1204P		Hom
16W-0154	index	F	6	Yes	Negative	Recurrent chest infection, recurrent spells of absent spells	WES	Ambiguous (novel candidate)	RIMKLA:NM_173642:exon1:c.18G>A:p.W6X		Hom
16W-0156	index	F	10	Yes	Negative	Ataxia, Dystonia, Hypertonia, bilateral basal ganglia disease on MRI, brother has epilepsy	WES	Ambiguous (novel candidate)	ASB3:NM_001201965:exon5:c.386-3T>C		Hom
16W-0157	index	M	8	No	?	ADHD with GDD, no speech, mild hepatosplenomegaly	WES	Ambiguous (novel candidate)	MAP7D3:NM_001173517:exon7:c.804_805insTA:p.D269_A270delinsX		Hemi
16W-0158	index	F	2	Yes	Negative	Microcephaly, fine motor delay, gross motor delay, speech delay, intellectual disability/ MR, brain atrophy, neuroregression, seizure, white matter changes, optic atrophy	WES	Positive (KSM)	ISCA2:NM_194279:exon3:c.229G>A:p.G77S		Hom	Info=CLASS=DM;MUT=ALT;ID=CM151129;Ref=G;Alt=A;Start=74961032;End=74961032;HET=.;MAF=.;dbSNP=.;Disease=Neurodegeration, developmental delay, failure to thrive, quadriplegia, truncal hypotonia, optic atrophy, leukoencephalopathy||Info=CLASS=DM;MUT=ALT;ID=CM151129;Ref=G;Alt=A;Start=74961032;End=74961032;HET=.;MAF=.;dbSNP=.;Disease=Neurodegeration, developmental delay, failure to thrive, quadriplegia…
16W-0159	Index	M	2	No	Negative	Microcephaly, 1 still birth, craniosynostosis	WES	Negative
16W-0160	Index	F	2	No	?	dysmorphic, CHD, frontal bossing and hypertelorism, micrognathia height arch palate, congenital cataract, MRI brain Corpus callosum agenesis, developmental delay,	WES	Ambiguous (VOUS)	DHCR7:NM_001163817:exon5:c.376G>A:p.V126I		Hom
16W-0161	Index	M	4	No	?	developmental delay, dysmorphic features, delay in talking and walking	WES	Negative			Hom
16W-0162	Index	F	2	?	?	Failure to thrive, microcephaly, Fine motor delay, gross motor delay, intellectual disability/ MR, developmental regression, hypotonia, hepatic failure- recovering	WES	Ambiguous (VOUS)	SMARCA2:NM_001289396:exon7:c.1217T>G:p.L406R		Het
16W-0163	Index	F	6 months	Yes	Positive	extension white matter disease, lactic academia / high CSF lactate, organic aciduria/academia, one brother died not sure if same disease, suspected mitochondrial disease pyruvate carboxylase	WES	Positive	PC:NM_022172:exon11:c.1480C>T:p.Q494X		Hom
16W-0164	Index	F	1	Yes	?	hypotonia, seizures, lactic academia / high CSF lactate, organic aciduria/academia, mitochondrial disease lactic aciduria	WES	Ambiguous (VOUS)	NDUFA6:NM_002490:exon1:c.81G>A:p.M27I		Hom
16W-0165	index	F	61	?	?	ataxia, muscle weakness,	WES	Positive	CSF1R:NM_005211:exon14:c.1905G>T:p.K635N		Het
16W-0169	index	F	10	?	?	growth retardation/short stature, speech delay, learning disability,	WES	Negative
16W-0170	index	F	13	No	Positive	Fine motor delay, gross motor delay, speech delay, intellectual disability/ MR, learning disability, autism features, stereotypic behaviors, hydrocephalus, hemimegaloencephaly, sip left functional, constipation, seizures, intractable, anemia	WES	Positive	PCGF2:NM_007144:exon11:c.1026delC:p.P342fs		Hom
16W-0171	index	F	13	No	Negative	Failure to thrive, stereotypic behaviors, hypotonia, seizures myoclonic,	WES	Ambiguous (VOUS)	KDM6A:NM_001291415:exon6:c.548A>G:p.Y183C		Het
16W-0172	index	M	5	?	?	Failure to thrive, Scoliosis, Klippel Feil syndrome	WES	Negative
16W-0173	index	M	7	Yes	Positive	Recurrent vomiting, elevated transaminases, hypoglycemia, F/h positive but older brother passed away	WES	Ambiguous (VOUS)	PDX1:NM_000209:exon1:c.98C>A:p.P33H		Hom
16W-0174	index	M	15	Yes	Negative	Speech delay, intellectual disability/ MR, developmental delay, dysmorphism, face - this upper lip and missing upper incisors, high- arched palate with short nose,	WES	Negative			Het
16W-0176	index	F	5	?	?	Fine motor delay, speech delay, intellectual disability/ MR, stereotypic behaviors	WES	Ambiguous (novel candidate)	MED26:NM_004831:exon3:c.1771T>G:p.L591V		Het
16W-0177	index	F	5	Yes	Positive	Fine motor delay, gross motor delay, speech delay, intellectual disability, periventricular leukomalacia, hypotonia, retinitis pigmentosa, hearing loss, bulbar weakness, Brown-Vialetto-Van Laere syndrome	WES	Ambiguous (VOUS)	SNIP1:NM_024700:exon4:c.1082G>C:p.G361A		Hom
16W-0178	index	F	5	?	?	GDD, epilepsy and severe NSHL	WES	Positive	ACOX1:NM_001185039:exon10:c.1247_1250del:p.Y416fs		Hom
16W-0179	Index	F	8	Yes	?	nystagmus, obese, acanthosis nigricans, dysmorphic, developmental delay	WES	Ambiguous (only one recessive allele)	DYNC1H1:NM_001376:exon55:c.10414-2A>G		Het
16W-0180	Index	M	1	?	?	Epilepsy and suspected cardiomyopathy	WES	Ambiguous (VOUS)	ITPA:NM_001267623:exon2:c.130G>A:p.G44S,		Hom
16W-0183/16C-0097	Trio (16W-0181 and 16W-0182)	F	7	Yes	?	cardiomyopathy, short stature, ptosis, facial dysmorphism, developmental delay	WES	Ambiguous (novel candidate)	DVL2 NM_004422:exon14:c.1690C>T:p.Q564X		Hom
16W-0185	index	F	4	Yes	?	Fine motor delay, speech delay, intellectual disability/ MR, learning disability, developmental regression, hypertonia, seizures tonic, spasticity, cerebellar atrophy, GDD, epilepsy	WES	Ambiguous (novel candidate)	CNTN5:NM_175566:exon15:c.1955T>G:p.I652R		Het
16W-0186	index	M	7	Yes	?	Hypertonia, spasticity, h/o optic atrophy at sister?	WES	Positive	OPA3:NM_025136:exon2:c.194delG:p.G65fs		Hom
16W-0187	index	M	9	No	Negative	Epilepsy, developmental delay, mother is pregnant	WES	Positive (HGMD)	DNM1:uc022bnx.1:exon1:c.127G>A:p.G43S		Het	Info=CLASS=DM;MUT=ALT;ID=CM160411;Ref=G;Alt=A;Start=130965876;End=130965876;HET=.;MAF=.;dbSNP=.;Disease=Lennox-Gastaut syndrome|
16W-0188	index	F	14	Yes	Positive	muscle weakness, axonal neuropathy, distal motor weakness,	WES	Positive	NTRK1:NM_001007792:exon2:c.13G>A:p.A5T		Hom
16W-0189	index	F	4 months	Yes	?	Abnormal pigmentation: nevi, Blistering: hair, nevi, multiple, hydrocephalus, up shunt.	WES	Negative
16W-0190	index	M	5	Yes	?	Fine motor delay, gross motor delay, speech delay, intellectual disability, Autism spectrum disorder, hypotonia, MRI normal, patient not consistent of Coffin Siris syndrome	WES	Ambiguous (VOUS)	ARID1B:NM_020732:exon3:c.1776+4A>G; NHS:NM_001291868:exon6:c.1578T>A:p.N526K		Het; Hom
16W-0191	index	F	16	Yes	?	Severe congenital heart disease, failure to thrive, developmental delay, hearing loss, nephrotic syndrome	WES	Positive	MCTP2:NM_001159644:exon5:c.384dupT:p.N128fs		Hom
16W-0192	index	m	4	Yes	Negative	Lax skin, Lax joint, joint hyperlaxity, hip dislocation, connective tissue disorder	WES	Positive	GORAB:NM_001146039:exon2:c.302dupA:p.Q101fs		Hom
16W-0193	index	M	7	?	?	Failure to thrive, fine motor delay, gross motor delay, speech delay, intellectual disability.	WES	Ambiguous (novel candidate)	SRRT:NM_001128852:exon5:c.497C>T:p.T166M		Het
16W-0194	index	M	6	Yes	?	Microcephaly, gross motor delay, speech delay, intellectual disability, learning disability, Autism spectrum disorder, Autistic features, hypotonia, seizures,	WES	Ambiguous (VOUS)	GDI1:NM_001493:exon4:c.340G>T:p.G114C		Hemi
16W-0195	Index	F	2	Yes	?	Hyponatremia, hypokalemia, hypochloremia, hypomagnesemia with negative gene mutation for Bartter syndrome	WES	Positive	CLCNKB:NM_001165945:exon7:c.817G>A:p.E273K,CLCNKB:NM_000085:exon14:c.1324G>A:p.E442K		Het; Het
16W-0196	Index	M	2	Yes	Positive	Abnormal pigmentation, hypertonia, spasticity, Developmental delay and Seizures.	WES	Ambiguous (VOUS)	PORCN:NM_203474:exon4:c.496G>A:p.V166I		Hemi
16W-0197	Index	F	2	?	?	fine motor delay, gross motor delay, Dystonia, Hypertonia, seizures: Inf. spasm, Spasticity	WES	Ambiguous (novel candidate)	WDR59:NM_030581:exon4:c.270G>A:p.W90X		Het
16W-0198	Index	M	?	?	Positive	Hypotonia, developmental delay	WES	Negative			Hom
16W-0199	Index	M	7	Yes	Positive	Fine motor delay, gross motor delay, speech delay, intellectual disability, developmental regression, last year eye exam was normal, cannot close his eyes, dilated pupil, dystonia, hypertonia , seizures, severe contractures, undescended testis (had surgery), mother with elevated liver enzyme during pregnancy, starts to have problems before 1 yr, stiffness, cannot stand, or speak in wheel chair, B…	WES	Positive	ALS2:NM_020919:exon22:c.3520A>T:p.K1174X		Hom
16W-0200	Index	M	2	Yes	Positive	normal HC, normal speech, gross motor delay, eyes not examined, hypertonia, tremor in lower limbs, raised liver enzyme in mother during pregnancy, constipation, normal metabolism, he was normal until 6-7 months, then started to have tiptoeing and --- to have stiff lower limbs, MRI brain at 1 year: subtle hyperintense areas on T2W along posterior horn of lateral ventricles with elevated choline pe…	WES	Positive	ALS2:NM_020919:exon22:c.3520A>T:p.K1174X		Hom
16W-0201	index	F	2	?	?	Fine motor delay, gross motor delay, intellectual disability/MR, learning disability, developmental regression, hypotonia,	WES	Negative
16W-0204	index	M	12	?	?	Ataxia	WES	Ambiguous (novel candidate)	MPP7:NM_173496:exon16:c.1251C>G:p.Y417X		Hom
16W-0205	index	F	7	Yes	Negative	atrial septal defect, tricuspid valve regurgitation, microcephaly, Fine motor delay, gross motor delay, speech delay, intellectual disability/MR IQ: 42, learning disability, unremarkable brain MRI, 32 weeks prematurity,	WES	Positive	CTNNB1:NM_001098209:exon7:c.999C>G:p.Y333X		Het
16W-0206	index	M	27	?	?	club foot, hypertonia, seizures, spasticity, learning disability, squint L eye, MRI showed bilateral dilation of R ventricle with loss of white matter on R side, quim atrophic corpus callosum	WES	Ambiguous (VOUS)	MYBPC1:NM_001254722:exon19:c.2357T>G:p.V786G		Hom
16W-0207	index	M	2	?	?	seizures: atonic	WES	Negative
16W-0208	index	M	4	Yes	?	Failure to thrive, Fine motor delay, gross motor delay, speech delay, intellectual disability/MR, hypotonia, brain atrophy, undescended testis, micropenis, poor vision	WES	Ambiguous (novel candidate)	CCDC186:NM_018017:exon2:c.610C>T:p.Q204X		Hom
16W-0209=16N-0145	Index	F	2	?	Positive	suggested diffuse atrophic changes of the brain indicated by diminished myelinated white matter volume, deepened sulci, dilated ventricular system, thinned corpus callosum, increased mammilo-potine distance and significantly prominent extra axial CSF spaces, suggested cerebellar atrophy showing reduced volume and prominent sulci, brainstem and upper cervical cord are normal, no midline shift dete…	Reflex WES	Ambiguous (novel candidate)	AGTPBP1:NM_001286715:exon20:c.2908C>T:p.R970W		Hom
16W-0210	index	F	45	?	?	hypotonia, exercise intolerance/easy fatigue, muscle weakness, stroke/stroke-like episodes, recurrent headache/migraine, creatine phosphokinase abnormalities	WES	Ambiguous (novel candidate)	PAX7:NM_001135254:exon3:c.433C>T:p.R145X		Het
16W-0211	index	F	4	Yes	Positive	fine motor delay, speech delay, intellectual disability/MR IQ: 48, brain atrophy, autism spectrum disorder,	WES	Negative
16W-0212	index	F	3	Yes	?	Intellectual disability, ?precocious puberty	Reflex WES	Positive (novel candidate)	AKAP6:NM_004274:exon4:c.1874A>T:p.Y625F		Het
16W-0213	index	F	6	Yes	Negative	fine motor delay, hypertelorism, panhypopituitarism, myelomeningocele, dislocated hips, scoliosis	WES	Ambiguous (novel candidate)	EPB41L5:NM_001184939:exon14:c.1178+1G>T		Het
16W-0218	index	F	12	?	?	speech delay, intellectual disability/MR, learning disability, developmental regression, seizures- tonic clonic, refractory epilepsy, neuro regression	WES	Ambiguous (novel candidate)	GRSF1:NM_001098477:exon3:c.88C>T:p.R30X		Het
16W-0219	index	M	11	?	?	growth retardation/short stature, fine motor delay, gross motor delay, speech delay, intellectual disability/MR, learning disability, developmental regression, autism spectrum disorder, autistic features, stereotypic behaviors, other psychiatric symptoms	WES	Ambiguous (novel candidate)	MTDH:NM_178812:exon6:c.862delG:p.E288fs		Hom
16W-0220-A	index	F	3	?	?	microcephaly, fine motor delay, gross motor delay, speech delay, intellectual disability/MR, learning disability, developmental regression, lactic academia/high CSF lactate, hypotonia, neuro regression	WES	Positive	SURF1:NM_001280787:exon6:c.330_331del:p.E110fs		Hom
16W-0221	index	M	14	?	?	cardiomyopathy, gross motor delay, speech delay, intellectual disability/MR, learning disability, exercise intolerance/easy fatigue, muscle weakness	WES	Ambiguous (only one recessive allele)	CACNA1G:NM_001256324:exon5:c.719G>A:p.R240Q		Het
16W-0222	index	?	49	?	?	ataxia, dystonia	WES	Ambiguous (novel candidate)	KCNC4:NM_001039574:exon1:c.23C>T:p.S8F		Het
16W-0223	Index	F	5	?	Positive	severe hypotonia, increase CPK,	WES	Positive	LAMA2:NM_000426:exon12:c.1761delG:p.P587fs		Hom
16W-0224	index	F	13	Yes	Negative	intellectual disability/MR, ptosis, blepharophimosis	WES	Ambiguous (VOUS)	KMT2D:NM_003482:exon48:c.15535C>T:p.R5179C		Hom
16W-0228	index	F	10	Yes	Negative	axial and proximal muscle weakness	WES	Positive	TTN:NM_003319:exon154:c.57359G>A:p.R19120Q; TTN:NM_003319:exon154:c.44167G>A:p.A14723T; Cmp Het		Het; Het
16W-0229	index	M	2	?	?	failure to thrive, gross motor delay, speech delay, hypotonia, sensorineural hearing loss	WES	Positive	MYO7A:NM_000260:exon17:c.2005C>T:p.R669X;		Hom	Info=CLASS=DM;MUT=ALT;ID=CM981338;Ref=C;Alt=T;Start=76885871;End=76885871;HET=.;MAF=.;dbSNP=rs111033201;Disease=Usher syndrome 1b|
16W-0230	index	M	11	Yes	?	muscle weakness, proximal lower extremity, calf prominence, CK 5000 increase, LGMD phenotype, DMD (at MDL) negative, NGS (myopathy) at MNG lab negative	WES	Ambiguous (novel candidate)	FBXL22:NM_203373:exon1:c.279G>C:p.K93N		Hom
16W-0233	index	F	6	Yes	Positive	speech delay, intellectual disability/MR	WES	Ambiguous (novel candidate)	VPS36:NM_001282169:exon14:c.894-2->T		Hom
16W-0234	index	F	11	Yes	Negative	developmental regression, recurrent fever, anemia/neutropenia/pancytopenia, immunodeficiency: B-cell defect	WES	Positive	TRNT1:NM_182916:exon6:c.644A>G:p.H215R		Hom
16W-0235	index	M	3	Yes	?	Congenital microcephaly, global developmental delay, epilepsy, hematemesis	WES	Positive	RFT1: NM_052859:exon7:c.775+1G>C		Hom
16W-0236	index	F	4	?	?	macrocephaly, developmental regression, hypotonia, hepatomegaly	WES	Positive	PLA2G6:NM_001004426:exon13:c.1771C>T:p.R591X, PLA2G6:NM_001004426:exon8:c.1125delA:p.E375fs		Het; Het	Info=CLASS=DM;MUT=ALT;ID=CM121238;Ref=G;Alt=A;Start=38511635;End=38511635;HET=.;MAF=.;dbSNP=.;Disease=Neuroaxonal dystrophy, infantile-onset|
16W-0237	Index	M	1	?	?	increased cerebral white matter intensity, suggestion: neurodegenerative disorder	WES	Negative
16W-0238	index	?	?	?	?	GDD, lactic acidosis, epilepsy	WES	Ambiguous (only one recessive allele)	NDUFS8:NM_002496:exon5:c.329G>A:p.R110H		Het
16W-0239	Index	M	18	?	?	speech delay, intellectual disability/MR, autism spectrum disorder, seizures, brain atrophy, ketosis, renal tuberculosis	WES	Positive	KIF7:NM_198525:exon17:c.3331C>T:p.R1111X		Hom	Info=CLASS=DM;MUT=ALT;ID=CM129877;Ref=G;Alt=A;Start=90172792;End=90172792;HET=.;MAF=.;dbSNP=.;Disease=Acrocallosal syndrome|
16W-0240	index	F	7	?	Negative	fine motor delay, gross motor delay, speech delay, seizures, abnormal hair, abnormal pigmentation,	WES	Positive	CEP290:NM_025114:exon32:c.4150C>T:p.R1384C		Hom
16W-0241	Index	F	2	?	?	Neuropathy	WES	Positive	WNK1:NM_213655:exon9:c.2226dupC:p.H742fs		Hom
16W-0242	index	M	8	Yes	Positive	failure to thrive, seizures, muscle weakness, GDD, significant onset of regression was at the age of 6 months	WES	Negative
16W-0243	index	M	1	No	Negative	growth retardation/short stature, lymphadenopathy, hepatosplenomegaly, recurrent fever, anemia/neutropenia/pancytopenia, ?HLH	Reflex WES	Ambiguous (novel candidate)	C17orf62:NM_001033046:exon3:c.127G>A:p.D43N		Hom
16W-0244	index	M	9	?	?	other psychiatric symptoms, developmental regression, hypertonia, seizures, spasticity	WES	Positive	L2HGDH:NM_024884:exon2:c.208C>T:p.R70X		Hom	Info=CLASS=DM;MUT=ALT;ID=CM053941;Ref=G;Alt=A;Start=50769668;End=50769668;HET=.;MAF=.;dbSNP=.;Disease=L-2-Hydroxyglutaric aciduria|
16W-0245	index	F	11	?	?	exercise intolerance/easy fatigue, muscle weakness, motor difficulties for early infant, gradually got worse until 8 yrs age when he became wheelchair bound, very high CK > 3000	WES	Positive	SGCD:NM_001128209:exon4:c.336delC:p.N112fs		Hom
16W-0246	index	F	9	No	?	cardiomyopathy, dilated cardiopathy, failure to thrive, growth retardation/short stature, abnormal hair: alopecia, skin loose, elbow hyper extensible,	WES	Negative			Het
16W-0247	index	F	8	Yes	Positive	failure to thrive, intellectually disability/MR, learning disability, ataxia, seizures, mild hypoplastic cerebellum, abnormal pigmentation: cafe au lait spots, hypertelorism of eye, asthma, facial dysmorphism: frontal bossing	WES	Positive	NF1:NM_000267:exon28:c.3827G>A:p.R1276		Het	Info=CLASS=DM;MUT=ALT;ID=CM000802;Ref=G;Alt=A;Start=29562747;End=29562747;HET=.;MAF=.;dbSNP=rs137854556;Disease=Neurofibromatosis 1||Info=CLASS=DM;MUT=ALT;ID=CM000802;Ref=G;Alt=A;Start=29562747;End=29562747;HET=.;MAF=.;dbSNP=rs137854556;Disease=Neurofibromatosis 1
16W-0248	index	M	14	No	Negative	fine motor delay, gross motor delay, speech delay, intellectually disability/MR IQ: 76, learning disability	WES	Ambiguous (VOUS)	MED12:NM_005120:exon28:c.4012A>T:p.N1338Y		Hemi
16W-0249	Index	F	1	No	Negative	Severe neonatal hypotonia	WES	Positive (HGMD)	TPM2:NM_001301226:exon2:c.121G>A:p.E41K		Het	Info=CLASS=DM;MUT=ALT;ID=CM074604;Ref=C;Alt=T;Start=35689262;End=35689262;HET=.;MAF=.;dbSNP=rs137853306;Disease=Nemaline myopathy||Info=CLASS=DM;MUT=ALT;ID=CM074604;Ref=C;Alt=T;Start=35689262;End=35689262;HET=.;MAF=.;dbSNP=rs137853306;Disease=Nemaline myopathy|Info=CLASS=DM;MUT=ALT;ID=CM074604;Ref=C;Alt=T;Start=35689262;End=35689262;HET=.;MAF=.;dbSNP=rs137853306;Disease=Nemaline myopathy|Info=CLA…
16W-0250/16N-0116	Trio (16W-0251 and 16W-0252)	Fetus	?	?	?	MCA	Reflex WES	Positive (trio)	PSAT1:NM_021154:exon4:c.233G>C:p.G78A		Hom
16W-0253	index	M	9	?	?	Behavioral changes, muscle weakness, frequent falls, brisk reflexes, suspected HSP	WES	Positive	FAM134B:NM_019000:exon6:c.503C>G:p.S168X		Hom	Info=CLASS=DM;MUT=ALT;ID=CM097505;Ref=G;Alt=C;Start=16477845;End=16477845;HET=.;MAF=0.0002/1;dbSNP=rs137852739;Disease=Sensory and autonomic neuropathy type II|
16W-0254	index	M	7	?	Positive	thrombocytopenia	WES	Positive	SBF2:NM_030962:exon7:c.659C>G:p.T220R		Hom	Info=CLASS=DM;MUT=ALT;ID=CM130963;Ref=G;Alt=C;Start=10024197;End=10024197;HET=.;MAF=.;dbSNP=.;Disease=Thrombocytopenia|
16W-0255	index	M	5	Yes	Positive	fine motor delay, gross motor delay, speech delay, intellectually disability/MR, learning disability, head nodding nystagmus, progressive myopia, decreased vision	Reflex WES	Ambiguous (novel candidate)	TSPAN6: NM_001278740:exon7:c.513+4C>T		Hemi
16W-0256	index	M	24	Yes	Positive	abnormal hair: sparse, abnormal nails: dystrophy, abnormal pigmentation: hyperpigmented melanosis,	WES	Negative			Hom
16W-0257	Duo (spouse of 16W-0258)	F	26	Yes	?	Previous neonatal death	WES	Ambiguous (VOUS)	MRPS22:NM_020191:exon5:c.716C>A:p.S239Y, shared by parents		Het
16W-0259	Index	M	51	?	?	creatine phosphokinase abnormalities, hypertonia, muscle weakness, myotonic	WES	Ambiguous (only one recessive allele)	CPT2:NM_000098:exon4:c.887G>A:p.R296Q		Het
16W-0260	Index	F	4	?	?	failure to thrive, microcephaly, fine motor delay, gross motor delay, speech delay, blindness, hypotonia, hypertonia, muscle weakness, epilepsy, GDD, metabolic tests unremarkable	WES	Positive	ARNT2:NM_014862:exon3:c.147-1G>A		Hom
16W-0261	Index	F	13	No	Positive	microcephaly, fine motor delay, gross motor delay, speech delay, intellectual disability/MR, learning disability, autistic features, ataxia, high blindness, retinitis pigmentosa	WES	Positive	CRB1:NM_001193640:exon5:c.1898C>T:p.T633M; ADIPOR1:NM_001290553:exon4:c.346C>A:p.P116T		Hom; Hom
16W-0262	Index	M	14	?	Positive	ataxia, asthma, pectus excavatum, high arched foot	WES	Ambiguous (VOUS)	SCYL1:NM_001048218:exon11:c.1450C>T:p.R484W		Hom
16W-0263	Index	F	13	?	?	Severe acute loss of vision and enlarged optic nerve sheath on MRI	WES	Ambiguous (novel candidate)	ST20:NM_001100879:exon3:c.135T>A:p.C45X		Het
16W-0264	Index	F	9	?	?	dysmorphism delay speech	WES	Ambiguous (only one recessive allele)	CUL7:NM_001168370:exon11:c.2689C>T:p.Q897X		Het
16W-0265	Index	M	2	?	?	growth retardation/short stature, microcephaly, fine motor delay, gross motor delay, speech delay, intellectual disability/MR, seizure	WES	Ambiguous (novel candidate)	DSCAM:NM_001271534:exon23:c.4132+2T>A		Hom
16W-0266	Index	F	7	?	?	failure to thrive, autism spectrum disorder, autistic features, exercise intolerance/easy fatigue, IUGR, oligohydramnios, intellectual disability, seizure disorder	WES	Ambiguous (only one recessive allele)	C19orf12:NM_001256047:exon3:c.161-1G>T		Het
16W-0267	Index	M	2	?	?	macrocephaly, fine motor delay, gross motor delay, speech delay, hypotonia	WES	Ambiguous (novel candidate)	ADGRB2:NM_001294336:exon3:c.21+1G>C		Het
16W-0268	Index	M	4	Yes	Positive	congenital diaphragmatic hernia	WES	Negative			Hom
16W-0269	Index	M	6	?	?	Bartter syndrome	WES	Positive	SLC26A3:NM_000111:exon5:c.559G>T:p.G187X		Hom	Info=CLASS=DM;MUT=ALT;ID=CM984098;Ref=C;Alt=A;Start=107431504;End=107431504;HET=.;MAF=.;dbSNP=rs121913032;Disease=Diarrhea, congenital chloride||Info=CLASS=DM;MUT=ALT;ID=CM984098;Ref=C;Alt=A;Start=107431504;End=107431504;HET=.;MAF=.;dbSNP=rs121913032;Disease=Diarrhea, congenital chloride
16W-0270	Index	M	24	?	?	Charcot-Marie-Tooth	WES	Positive (HGMD)	NEFL:NM_006158:exon1:c.293A>G:p.N98S		Het
16W-0271	Index	M	30	?	?	muscle weakness, arrhythmia/conduction defect	WES	Positive	DES:NM_001927:exon3:c.640G>T:p.D214Y		Hom
16W-0272	Index	M	20	?	?	cardiomyopathy, growth retardation/conduction defect, gross motor delay, muscle weakness, kyphosis, creatine phosphokinase abnormalities, myopathy plus cardiomyopathy	WES	Positive	SGCA:NM_001135697:exon6:c.608_609insCG:p.S203fs		Hom
16W-0273	Duo (16W-0274 siblings)	F	11	?	?	progressive neuropathy of mainly motor type, lower limb more affected than upper limb	WES	Negative
16W-0275	Index	F	23	No	Positive	hydrops fetalis	WES	Positive	GUSB:NM_001284290:exon7:c.991C>T:p.R331W		Hom	Info=CLASS=DM;MUT=ALT;ID=CM960803;Ref=G;Alt=A;Start=65435316;End=65435316;HET=.;MAF=.;dbSNP=.;Disease=Mucopolysaccharidosis VII|
16W-0276	Index	F	3	?	Positive	failure to thrive, skeletal dysplasia, seizures, diabetes mellitus type I	WES	Positive (HGMD)	EIF2AK3:NM_001313915:exon8:c.956C>G:p.S319X		Hom	Info=CLASS=DM;MUT=ALT;ID=CM097421;Ref=G;Alt=C;Start=88887520;End=88887520;HET=.;MAF=.;dbSNP=.;Disease=Wolcott-Rallison syndrome|
16W-0277	Index	M	2	?	Positive	failure to thrive, Growth retardation/short stature, intellectual disability/MR, Agenesis for corpus callosum, Hypotonia, panhypopituitarism, similar F/H form sever maternal cousins (males) likely X- linked one bother dies at age of 6 months, 2 sons of his aunt dies with similar problem but no diagnosis, hypoglycemia, central hypothyroidism, central adrenal insufficiency, post meningitis	WES	Ambiguous (novel candidate)	HID1:NM_030630:exon19:c.2318dupC:p.P773fs		Hom
16W-0278	Index	M	5	Yes	Negative	Developmental regression, seizures, normal hearing and vision,	WES	Positive	GALC:NM_001201401:exon7:c.788G>A:p.G263D		Hom	Info=CLASS=DM;MUT=ALT;ID=CM970558;Ref=C;Alt=T;Start=88434730;End=88434730;HET=.;MAF=.;dbSNP=rs199847983;Disease=Krabbe disease||Info=CLASS=DM;MUT=ALT;ID=CM970558;Ref=C;Alt=T;Start=88434730;End=88434730;HET=.;MAF=.;dbSNP=rs199847983;Disease=Krabbe disease|Info=CLASS=DM;MUT=ALT;ID=CM970558;Ref=C;Alt=T;Start=88434730;End=88434730;HET=.;MAF=.;dbSNP=rs199847983;Disease=Krabbe disease
16W-0279	Index	M	21	Yes	Positive	GDD, MR, dysmorphic features, stereotype movement, sister with same condition	WES	Negative
16W-0280	Index	F	13	?	?	Progressive ataxia, 1 episode of seizures 5 months ago, generalized brain atrophy	WES	Negative
16W-0281	Index	F	8	?	?	Short stature, hydrocephalus, Aqueduct stenosis,	WES	Negative
16W-0282	Index	F	14	?	?	microcephaly, speech delay, intellectual disability/MR, cataracts	WES	Ambiguous (novel candidate)	VAMP4:NM_001185127:exon5:c.175G>A:p.V59M		Hom
16W-0283	Index	M	24	?	?	LGMD?, dystonia	WES	Ambiguous (novel candidate)	SMDT1:NM_033318:exon2:c.255C>G:p.S85R		Hom
16W-0284	Index	M	5	?	?	Fine motor delay, gross motor delay, speech delay, intellectual disability/MR, learning disability, dystonia, hypotonia, seizures, feeding throw GT, chronic respiratory failure,	WES	Negative
16W-0285	Index	F	6	?	?	Microcephaly, speech delay, intellectual disability/MR, cleft lip/palate	WES	Negative
16W-0286	Index	F	4	?	Positive	Failure to thrive, microcephaly, fine motor delay, gross motor delay, speech delay, intellectual disability/MR, hypotonia, seizures - myoclonic, spasticity, prematurity, pneumonia, positive F/H of dandy walker malformation	WES	Positive (KSM)	AMPD2:NM_203404:exon12:c.1664G>A:p.R555H		Hom	Info=CLASS=DM;MUT=ALT;ID=CM138145;Ref=G;Alt=A;Start=110172109;End=110172109;HET=.;MAF=.;dbSNP=.;Disease=Pontocerebellar hypoplasia, AMPD2-related|
16W-0288	Index	M	7	Yes	Positive	Failure to thrive, fine motor delay, gross motor delay, speech delay, intellectual disability/MR, brain atrophy, abnormal shape of skull and limbs, facial dysmorphism,	WES	Ambiguous (novel candidate)	MRPS35:NM_021821:exon1:c.112+1->T		Hom
16W-0289	Index	M	8	Yes	?	Fine motor delay, gross motor delay, speech delay, intellectual disability/MR, White matter changes, hypertonia, spasticity, nystagmus	WES	Positive	CLN8:NM_018941:exon3:c.601T>A:p.F201I		Hom
16W-0290	Index	F	21	?	?	scoliosis, hypotonia, seizures, exercise intolerance/easy fatigue, muscle weakness, hydrocephalus, Joubert syndrome, hearing loss, facial dysmorphism	WES	Negative			Hom
16W-0291	Index	M	?	?	Positive	Dystonic posturing of the upper limbs, spasticity of the lower limbs, FTT, learning disability, leukoencephalopathy	WES	Positive	PHKA1:NM_001122670:exon12:c.1174C>T:p.R392X		Hom
16W-0292	Index	F	25	?	?	muscle weakness	WES	Ambiguous (novel candidate)	LRRC52:NM_001005214:exon2:c.659delT:p.L220fs		Het
16W-0293	Index	M	?	?	Positive	leukoencephalopathy, dystonia, hypotonia, no seizures	WES	Ambiguous (VOUS)	TUBB4A:NM_001289130:exon4:c.632C>A:p.A211D		Hom
16W-0295	Index	F	5	No	?	Failure to thrive, facial dysmorphism	WES	Ambiguous (novel candidate)	WHSC1:NM_001042424:exon13:c.2518+1G>A		Het
16W-0297	Index	F	9	Yes	Negative	Failure to thrive, growth retardation, microcephaly, fine motor delay, gross motor delay, speech delay, intellectual disability, lissencephaly	Reflex WES	Negative
16W-0299	Index	F	3	?	?	Failure to thrive, Fine motor delay, gross motor delay, speech delay, intellectual disability	WES	Positive	CREBBP:NM_001079846:exon30:c.5524C>T:p.Q1842X		Het
16W-0300 also 16D-2421	Index	M	6	?	?	FMR1 gene?	WES	Ambiguous (VOUS)	SCN1A:NM_001165963:exon15:c.2738G>T:p.G913V		Het
16W-0301	Index	M	1	?	?	Failure to thrive, Fine motor delay, gross motor delay, speech delay, intellectual disability/ MR, hypotonia, seizure GTC, Myoclonic, Blindness, Delayed gastric emptying, recurrent fever	WES	Ambiguous (only one recessive allele)	ARV1:NM_022786:exon4:c.565G>A:p.G189R		Het
16W-0302	Index	M	7	?	?	Atrial septal defect, PDA, speech delay, Intellectual disability, seizures,	WES	Ambiguous (VOUS)	KMT2A:NM_001197104:exon27:c.8842A>C		Het
16W-0304	Index	M	11	?	Positive	Gross motor delay, speech delay, intellectual disability/ MR, seizures, 2 sisters are similarly affected,	WES	Ambiguous (novel candidate)	MTMR9:NM_015458:exon9:c.1415A>T:p.N472I		Hom
16W-0306	Index	F	30	?	?	No clinical data provided	WES	Negative
16W-0307	Index	F	16	No	Negative	Progressive muscle weakness and short stature	WES	Positive (ClinVar)	CHMP2B:NM_014043:exon2:c.85A>G:p.I29V		Het	Info=CLASS=DM;MUT=ALT;ID=CM101820;Ref=A;Alt=G;Start=87289899;End=87289899;HET=.;MAF=.;dbSNP=rs63750818;Disease=Amyotrophic lateral sclerosis, PMA variant|
16W-0308	Trio (16W-0303 and 16W-0305)	F	12	Yes	Positive	Microcephaly, intellectual disability/MR, learning disability, severe ADHD, mild motor delay, child of 5204226, 420458	WES	Ambiguous (novel candidate)	CNTN3:NM_020872:exon17:c.2309C>T:p.P770L		Hom
16W-0311	Trio (16W-0309 and 16W-0310)	F	6	Yes	Positive	Dysmorphic features, developmental delay, eye glasses and tube insertion?, siblings healthy, paternal cousin with DD and hearing loss, F/H of neonatal jaundice due to ABO incompatibility	WES	Positive (trio)	SMARCA4:NM_001128845:exon18:c.2681C>T:p.T894M		Het
16W-0312	Index	M	4	Yes	Positive	Gross motor delay, speech delay, normal metabolic, normal MRI, hypotonia, abnormal movements, myoclonic but no seizures	WES	Ambiguous (novel candidate)	GEMIN7:NM_001007269:exon2:c.154G>A:p.E52K		Hom
16W-0313	Index	F	5	?	Positive	Microcephaly, developmental regression, patient niece have severe GDD, patient sister died at 3 ys old with GDD	WES	Ambiguous (novel candidate)	GRIK4:NM_001282470:exon19:c.2479T>G:p.F827V		Hom
16W-0314	Index	F	7 months	No	Negative	Macrocephaly, dysmorphic, deletion Ch8, duplication of Ch9	WES	Ambiguous (VOUS)	BRPF1:NM_001003694:exon8:c.2600C>T:p.A867V		Het
16W-0315	Index	M	11	?	?	Autistic features, Blindness, seizures, neuropsychiatric problems	WES	Positive	MFSD8:NM_152778:exon12:c.1235C>T:p.P412L		Hom	Info=CLASS=DM;MUT=ALT;ID=CM099732;Ref=G;Alt=A;Start=128842794;End=128842794;HET=.;MAF=.;dbSNP=rs267607235;Disease=Neuronal ceroid lipofuscinosis, late infantile|
16W-0316	Index	M	28	?	?	Dermatomyositis	WES	Negative
16W-0317	Index	M	3	?	?	Failure to thrive, fine/ gross motor delay, constipation	WES	Negative
16W-0318	Index	F	10	No	Positive	short stature, and progressive bowing of both legs. DNA analysis for ALPL gen and FGF23 gene are normal (no mutation detected). Skeletal dysplasia of unknown origin	WES	Ambiguous (novel candidate)	CWC22:NM_020943:exon20:c.2305_2306del:p.D769fs		Het
16W-0319	Index	F	6	?	Positive	Epilepsy, GDD, ,Fine motor delay, gross motor delay, speech delay, intellectual disability learning disability, stereotypic behaviors, dystonia, hypotonia, seizures (GTC), spasticity,	WES	Ambiguous (novel candidate)	SLC22A20:NM_001004326:exon4:c.763+1G>A		Hom
16W-0320	Index	M	4	?	?	Dystonia	WES	Ambiguous (novel candidate)	GIT1:NM_001085454:exon5:c.611T>A:p.I204N		Het
16W-0321	Trio (16W-0329+16W-0330)	F	12	Yes	Positive	Severe lower limb weakness, severe progressive scoliosis, suspected SMA, no arthrogryposis	WES	Positive	PIEZO2:NM_022068:exon3:c.273_279del:p.A91fs		Hom
16W-0323	Trio (16W-0322 and 16W-0324)	F	7	Yes	Positive	Microcephaly, seizures, spasticity, brain atrophy	WES	Ambiguous (novel candidate)	ACY3:NM_080658:exon5:c.512C>A:p.A171D		Hom
16W-0325	Index	F	15	No	?	speech delay, intellectual disability learning disability, known case of developmental delay	WES	Positive	VDR:NM_000376:exon8:c.885C>A:p.Y295X		Hom	Info=CLASS=DM;MUT=ALT;ID=CM890115;Ref=G;Alt=T;Start=48240462;End=48240462;HET=.;MAF=.;dbSNP=rs121909792;Disease=Rickets, vitamin D resistant|
16W-0326	Index	F	6	Yes	Negative	Contractures (distal arthrogryposis), multiple congenital	WES	Ambiguous (VOUS)	AGRN:NM_198576:exon24:c.4178C>T:p.T1393M		Hom
16W-0327	Index	M	33	Yes	Positive	Abnormal SNP result, to check for parents, Developmental delay	WES	Positive	EOGT:NM_001278689:exon8:c.562A>T:p.K188X; EOGT:NM_001278689:exon4:c.122G>T:p.R41L		Het; Het
16W-0328	Index	M	11	Yes	Negative	Hemimegaloencephaly, developmental delay, ADHD, Abnormal pigmentation, all over the body, normal karyotype	WES	Positive	TYRP1:NM_000550:exon8:c.1557T>G:p.Y519X; TGIF1:NM_170695:exon1:c.90G>A:p.W30X		Het; Het	Info=CLASS=DM;MUT=ALT;ID=CM135790;Ref=T;Alt=G;Start=12709125;End=12709125;HET=0.03;MAF=0.0134/67;dbSNP=rs41302073;Disease=Albinism, oculocutaneous 3|
16W-0331	Index	F	2 months	Yes	Positive	Periventricular leukomalacia, hypotonia, prematurity, IUGR,	WES	Positive	DEAF1 (chr11:680960_680961del)		Het
16W-0332	Index	F	28	?	Positive	familial disease with mental subnormality, difficulty in walking and abnormal movement.	WES	Positive	TBP:NM_001172085:exon2:c.171delG:p.Q57fs		Hom
16W-0333	Index	F	9	Yes	Positive	Intellectual disability, Autism spectrum disorder, ADHD	WES	Ambiguous (novel candidate)	CLSTN2:NM_022131:exon14:c.2296C>T:p.R766C		Hom
17-1684	Index	M	?	?	?	NIHF	WES	Positive	SLC17A5:NM_012434:exon3:c.308G>A:p.W103X		Hom
negative	Index	M	44	?	Positive	GI Panel sibling of 16N-0598	GI Panel	Negative			Wildtype
	Index	F	?	?	?	CLP and multiple congenital anomalies	Neuro Panel	Negative
